# Supplementary material for: The complete genome of the KOLF2.1J reference iPSC line
Source: bioRxiv. 2026 Mar 12:2026.03.06.710144. Preprint. [Version 2] doi: 10.64898/2026.03.06.710144 (PMC13119330; doi:10.64898/2026.03.06.710144)
Supplement: Supplement 2 [file media-2.xlsx]

## Sheet: Index
Supplementary Table 1. Assembly QC. Issues in KOLFv1.1 assembly, based on HiFi and ONT reads. Abnormal read coverage and read clipped reads were taken into consideration following McCartney et al. coverage based evaluation. Table is formatted in BED9 format for visualization.
Supplementary Table 2: KOLF 2.1J Coding SVs Against hg38. Hapdiff assembly SV calls with centromeric regions removed that were then marked as "exonic" or "splicing" by Annovar.
Supplementary Table 3: Mapping statistics - Illumina. Illumina WGS short-read mapping differences against different references.
Supplementary Table 4: Mapping statistics - HiFi. PacBio WGS long-read mapping differences against different references.

## Sheet: Supplementary Table 1 Assembly 
Supplementary Table 1. Assembly QC. Issues in KOLFv1.1 assembly, based on HiFi and ONT reads. Abnormal read coverage and read clipped reads were taken into consideration following McCartney et al. coverage based evaluation. Table is formatted in BED9 format for visualization.
Chr	Begin	End	IssueType	Qual(set_to_100)	Direction	Begin	End	Color
chr4_1	142580957	142582748	Low_GA/TC	100	.	142580957	142582748	153153255
chr4_2	192293802	192298661	Low_Qual	100	.	192293802	192298661	204,0,0
chr4_2	192293888	192296960	Clipped	100	.	192293888	192296960	153153153
chr5_2	70840937	70849600	Low_Qual	100	.	70840937	70849600	204,0,0
chr5_2	70847488	70848512	Clipped	100	.	70847488	70848512	153153153
chr7_2	64478039	64488040	GAP	100	.	64478039	64488040	0,0,0
chr10_2	134404790	134414791	GAP	100	.	134404790	134414791	0,0,0
chr10_2	134465054	134522105	Low_GA/TC	100	.	134465054	134522105	153153255
chr10_2	134563840	134564864	Clipped	100	.	134563840	134564864	153153153
chr13_1	2589468	2642446	High_GA/TC	100	.	2589468	2642446	153153255
chr13_1	2648601	3648601	GAP-rDNA	100	.	2648601	3648601	0,0,0
chr13_1	3650557	3714141	High_GA/TC	100	.	3650557	3714141	153153255
chr13_1	3727517	3752582	High_GA/TC	100	.	3727517	3752582	153153255
chr13_1	3776724	3794635	High_GA/TC	100	.	3776724	3794635	153153255
chr13_2	3533824	3534848	Clipped	100	.	3533824	3534848	153153153
chr13_2	3534447	3581453	High_GA/TC	100	.	3534447	3581453	153153255
chr13_2	3558400	3559424	Clipped	100	.	3558400	3559424	153153153
chr13_2	3562496	3563520	Clipped	100	.	3562496	3563520	153153153
chr13_2	3564544	3565568	Clipped	100	.	3564544	3565568	153153153
chr13_2	3581453	4581453	GAP-rDNA	100	.	3581453	4581453	0,0,0
chr13_2	4591932	4622978	High_GA/TC	100	.	4591932	4622978	153153255
chr14_1	3498990	3529475	High_GA/TC	100	.	3498990	3529475	153153255
chr14_1	3529475	4529475	GAP-rDNA	100	.	3529475	4529475	0,0,0
chr14_1	98063280	98070215	Low_GC	100	.	98063280	98070215	204153255
chr14_1	98065408	98066432	Clipped	100	.	98065408	98066432	153153153
chr14_2	3654656	3655680	Clipped	100	.	3654656	3655680	153153153
chr14_2	3655323	3693876	High_GA/TC	100	.	3655323	3693876	153153255
chr14_2	3693876	4693876	GAP-rDNA	100	.	3693876	4693876	0,0,0
chr15_1	5943296	5945344	Clipped	100	.	5943296	5945344	153153153
chr15_1	5944124	5990389	High_Qual	100	.	5944124	5990389	153102255
chr15_1	5967872	5968896	Clipped	100	.	5967872	5968896	153153153
chr15_1	5992716	6992716	GAP-rDNA	100	.	5992716	6992716	0,0,0
chr15_1	6994959	7026102	High_GA/TC	100	.	6994959	7026102	153153255
chr15_1	7025664	7026688	Clipped	100	.	7025664	7026688	153153153
chr15_2	2995662	3025468	High_GA/TC	100	.	2995662	3025468	153153255
chr15_2	3025469	4025469	GAP-rDNA	100	.	3025469	4025469	0,0,0
chr15_2	18367885	18377886	GAP	100	.	18367885	18377886	0,0,0
chr16_2	16180979	16188085	Low_Qual	100	.	16180979	16188085	204,0,0
chr17_1	46932992	46934016	Clipped	100	.	46932992	46934016	153153153
chr17_1	46934015	46988923	High_GA/TC	100	.	46934015	46988923	153153255
chr17_2	45391422	45417861	High_GA/TC	100	.	45391422	45417861	153153255
chr17_2	45423010	45448549	High_GA/TC	100	.	45423010	45448549	153153255
chr17_2	45470536	45491771	High	100	.	45470536	45491771	153102255
chr17_2	45511848	45531396	High	100	.	45511848	45531396	153102255
chr17_2	47050129	47056581	Low_Qual	100	.	47050129	47056581	204,0,0
chr18_2	58836612	58841665	Low_Qual	100	.	58836612	58841665	204,0,0
chr21_1	3863552	3864576	Clipped	100	.	3863552	3864576	153153153
chr21_1	3864021	3923257	High_Qual	100	.	3864021	3923257	153102255
chr21_1	3923257	4923257	GAP-rDNA	100	.	3923257	4923257	0,0,0
chr21_1	4952588	4975043	High_GA/TC	100	.	4952588	4975043	153153255
chr21_1	5003156	5021124	High_GA/TC	100	.	5003156	5021124	153153255
chr21_1	5017600	5020672	Clipped	100	.	5017600	5020672	153153153
chr21_1	5180416	5181440	Clipped	100	.	5180416	5181440	153153153
chr21_1	5180944	5181059	Low_Qual	100	.	5180944	5181059	204,0,0
chr21_2	393366	403367	GAP	100	.	393366	403367	0,0,0
chr21_2	3552272	3618561	High_GA/TC	100	.	3552272	3618561	153153255
chr21_2	3631280	4631280	GAP-rDNA	100	.	3631280	4631280	0,0,0
chr21_2	4645197	4689772	High_GA/TC	100	.	4645197	4689772	153153255
chr21_2	4647936	4648960	Clipped	100	.	4647936	4648960	153153153
chr21_2	4661248	4662272	Clipped	100	.	4661248	4662272	153153153
chr21_2	4684800	4686848	Clipped	100	.	4684800	4686848	153153153
chr22_1	4101581	4120949	High_GA/TC	100	.	4101581	4120949	153153255
chr22_1	4126823	4128225	High_GA/TC	100	.	4126823	4128225	153153255
chr22_1	4130011	5130011	GAP-rDNA	100	.	4130011	5130011	0,0,0
chr22_1	5130986	5155026	High_GA/TC	100	.	5130986	5155026	153153255
chr22_1	5153792	5154816	Clipped	100	.	5153792	5154816	153153153
chr22_1	5177223	5200964	High_GA/TC	100	.	5177223	5200964	153153255
chr22_1	5198848	5200896	Clipped	100	.	5198848	5200896	153153153
chr22_1	5255290	5277983	High_GA/TC	100	.	5255290	5277983	153153255
chr22_1	5259264	5260288	Clipped	100	.	5259264	5260288	153153153
chr22_1	5272576	5273600	Clipped	100	.	5272576	5273600	153153153
chr22_1	5318005	5344519	High_GA/TC	100	.	5318005	5344519	153153255
chr22_1	5338112	5339136	Clipped	100	.	5338112	5339136	153153153
chr22_1	5393003	5423940	High_GA/TC	100	.	5393003	5423940	153153255
chr22_1	5398528	5399552	Clipped	100	.	5398528	5399552	153153153
chr22_1	5411840	5412864	Clipped	100	.	5411840	5412864	153153153
chr22_1	5423104	5424128	Clipped	100	.	5423104	5424128	153153153
chr22_1	5455279	5464682	High_GA/TC	100	.	5455279	5464682	153153255
chr22_1	5509508	5520423	High_GA/TC	100	.	5509508	5520423	153153255
chr22_1	5540568	5604337	High_GA/TC	100	.	5540568	5604337	153153255
chr22_1	5560320	5562368	Clipped	100	.	5560320	5562368	153153153
chr22_2	4046848	4047872	Clipped	100	.	4046848	4047872	153153153
chr22_2	4047355	4100661	High_GA/TC	100	.	4047355	4100661	153153255
chr22_2	4100661	5100661	GAP-rDNA	100	.	4100661	5100661	0,0,0
chr22_2	5103204	5208280	High_GA/TC	100	.	5103204	5208280	153153255
chr22_2	5106688	5107712	Clipped	100	.	5106688	5107712	153153153
chr22_2	5108736	5110784	Clipped	100	.	5108736	5110784	153153153
chr22_2	5190656	5191680	Clipped	100	.	5190656	5191680	153153153
chr22_2	5194752	5195776	Clipped	100	.	5194752	5195776	153153153
chr22_2	36612508	36624058	Low_Qual	100	.	36612508	36624058	204,0,0

## Sheet: Supplementary Table 2 Coding SV
Supplementary Table 2: KOLF 2.1J Coding SVs Against hg38. Hapdiff assembly SV calls with centromeric regions removed that were then marked as "exonic" or "splicing" by Annovar.
Chr	Start	End	Ref	Alt	Func.refGene	Gene.refGene	GeneDetail.refGene	ExonicFunc.refGene	AAChange.refGene	cytoBand
chr1	13254823	13316205		-	exonic	PRAMEF33	PRAMEF5	PRAMEF8		startloss	PRAMEF8:NM_001012276:exon1:c.1_512del:p.M1?	PRAMEF33:NM_001291381:exon1:c.1_1425del:p.M1?	PRAMEF5:NM_001013407:exon2:c.-21_1552del	1p36.21
chr1	16565784	16565784	-	TCCAGCAGCTCCCTGCTGAGCCTGGAAAAGGAGGAAAAAGTAAAGAATAAGCCAGGGGAAATCAGACACAACAGAGCCCCAACTAGGTTTCATGGGTAGCATAAGGAAGTGGTTGAAAAAGTAAAAGGATAGATCCATTAATGAGGTAACAAATTATTGCCTTCATGTTGGGACAGAACAGGGCCAAATGGAAAAGAATGAAAGAGAAAGACAGATAGACACACACACACACACACAAACACACACACACACACACACACACAGAATGAGCTCAGTGAATTGTCCAGGTGACACACTGATGAGGGAGTAACAGGACACTCTGAGTTAGTGCCCTCAGGACACACAGCATACAGTGATCAGGAAAGGACTGTGCTCAATAATTTTCCATAAAATGTGCTC…	exonic	NBPF1		unknown	UNKNOWN	1p36.13
chr1	16565784	16565784	-	TCCAGCAGCTCCCTGCTGAGCCTGGAAAAGGAGGAAAAAGTAAAGAATAAGCCAGGGGAAATCAGACACAACAGAGCCCCAACTAGGTTTCATGGGTAGCATAAGGAAGTGGTTGAAAAAGTAAAAGGAGAGATCCATTAATGAGGTAACAAATTATTGCCTTCATGTTGGGACAGAACAGGGCCAAATGGAAAAGAATGAAAGAGAAAGACAGATAGACACACACACACACACACACACACACACACACACACACACACAGAGAATGAGCTCAGTGAATTGTCCAGGTGACACACTGATGAGGGAGTAACAGGACACTCTGAGTTAGTGCCCTCAGGACACACAGCATACAGTGATCAGGAAAGGACTGTGCTCAATAATTTTCCATAAAATGTGCTC…	exonic	NBPF1		unknown	UNKNOWN	1p36.13
chr1	16581704	16588008	CAAATATTGAAAAGACCTTTTGCTTCCCATATCACTGGAGGCTTGTGCAGCCTCTCTCTGGACTTTGGCAGCTGTCTCCCCCATCCTGCCACAGATCTGATTCCCAGGAACAGGTTTGGTGTCCTGTCACAGTTCGCATTTCAAACCTCATTCTTTCTCTTAGGAGAGGACAAACTTGTCCCACAGTCCTCTATGTGTCATGAGACTGCACAGGCCCTCCATGTGGCTTCTGCTGTGTTATTCAGGGACATTCTATCCATGGGGAGTGCTCCAGTCTGAAGCACTTCCTACCACCAAATGCCCCCACATCAAGTGCCTTCTCCAACACCAAACGGAGAGGGGCTGCATCTCATTTTAAAAAGCATTCGTAAGTGTTCCCATATTTGGATGCTTCAGACC…	-	exonic	NBPF1		unknown	UNKNOWN	1p36.13
chr1	16582448	16588752	AACCCCACTGATACAACTGTCATTGTGAAAGTATGGAGGTCTGGAGCCTCTCATAAGCCTGGGGTTTTGGGTCATCAGGGCCTATGGCCACCTTACCTGGGCTGAGCTTCTGGAAAAGTTGCTGTGCCAGTCTACACCCCTCAGCCAGCTGTTCTTGGAGGTCCTGCCCCTGGGACTTGTCTGGCTTATCCGGAGTGAGGAGGGCCTGGAGATGCTGATTCAATGAGCGGGAGGCATCTCTCCCTTCCCGTAACTTCTCCCTTAACTGGGTCAGCTCTCGTTCCTGAGAGTGAACCAGGACTTTATATTGCCTAAGGTGAGACGGTAGAGAAAATTTAAGAGTGGAAAGGGTTGAGTGATCCGTTCAAATATTGCAACAGAGATTTCTGAGACAATGTC…	-	exonic	NBPF1		unknown	UNKNOWN	1p36.13
chr1	26345015	26345065	ACCTCTTTCCAGGTGGGAAATGAGGCATCAGGAGCACCGGGGCCCTTCACG	-	exonic	CRYBG2		nonframeshift deletion	CRYBG2:NM_001039775:exon2:c.1593_1643del:p.D539_P555del	1p36.11
chr1	41382200	41382200	-	GCCCGCGCCGGGACGCCCGCCTACTTCGGCGGCTGCAAGGGCGGCGCCTACGGCGGGGGCGGGGGCTTCGGGCCGCCGGCGATGGGCGCTCTGCGCCGTCTGCCCATGCAGACCATCCAGGAGAACAAGCAGGCCAGCTTCGTGCCGGCCGCGGCGCCCTTCCGCCCTGGGGCGCTGCCCGCGCTGCTGCCGCCGCCGCC	exonic	FOXO6		frameshift insertion	FOXO6:NM_001291281:exon2:c.999_1000insGCCCGCGCCGGGACGCCCGCCTACTTCGGCGGCTGCAAGGGCGGCGCCTACGGCGGGGGCGGGGGCTTCGGGCCGCCGGCGATGGGCGCTCTGCGCCGTCTGCCCATGCAGACCATCCAGGAGAACAAGCAGGCCAGCTTCGTGCCGGCCGCGGCGCCCTTCCGCCCTGGGGCGCTGCCCGCGCTGCTGCCGCCGCCGCC:p.Q337Gfs*224	1p34.2
chr1	44140276	44140359	AGTGGAGGTCATCACTTGCTCTCCACAGAGGTTCTGGTTACCAGTGGAGGTCGTCATCTGCCCTCCACAGAGGGCTTGGTTACC	-	exonic	KLF18		nonframeshift deletion	KLF18:NM_001358438:exon1:c.1273_1356del:p.G425_T452del	1p34.1
chr1	89010226	89012941	ATTCTCCTGCCTCAGCCTCCTGAGTAGCTGGAATTACAGGCGCCTGCCACCACGCTCAGCTAATTTTTGTATTTTTAGTAGAGACGGGGTTTCACCATGTTGGCCAGGATGGTCTTGATCTCCTGACCTTGTGATCTGCCTGCCTCAGCCTCCCAAAGTGCTGGGATTACAGGCGTGAGCCACTGCGCCCGGCCTAGTTAACTAGTATTTGAAAGACAGGGTCTGGCTCTGTTGCCCAGGCCAGAGTGCTGAGGTGCAATCTTGGCTCACTGAACCTCCCGGGCTCAAGCAATTCTCCTGCCTCAGCCTTCTGAGTAGCTGGGACTACAGGCATGTGCAACAGTGCCCAGCTAATTTTTATATTCTTACTAGAGACATGTTTCACCATGTTGCTCAGGC…	-	exonic	GBP3		stopgain	GBP3:NM_001319180:exon7:c.467_960del:p.L157*	GBP3:NM_001319181:exon7:c.869_1281del:p.L291*	GBP3:NM_018284:exon7:c.869_1362del:p.L291*	GBP3:NM_001319179:exon8:c.632_1125del:p.L212*	1p22.2
chr1	109681836	109700280	TAAGTGACAGTGATTTATAATCATCCTTGCCTGTGTTGTCCTTCCCATGTTAGGTCATGTCTGTAGTTTATGACAATCTGTGTCATCCATGCCATTTTCAAAATTTTTGAAAACATATCCAGCCTAATGCTGAGGATAAAATGCCCTTTTGTGTTGTTATTTTTCTTTATCACGCTTTTTGTACTTCATTCAGAATCTTTATCTCTTAACATGTTTTGGCCTGTTTGTGTTTCTTCCACTTGGTGGTAACATCAATTAACATAGAGTTTAGAAAAATGTTTCCCCAATTTAAAAAATCACTTGTACTACATCTTCTTTCTTAGTTCTGATTTGTATTAACTTATAATTATATTTTTTGTTTTTGTTGTACTAATGCTGTGTTAATTACCTAAGTTTTTT…	-	exonic	GSTM1		frameshift deletion	GSTM1:NM_000561:exon1:c.-56_714del	GSTM1:NM_146421:exon1:c.-56_603del	1p13.3
chr1	120436616	120442968	AAACAGCAGTTCGTAAACCTCAAAGAGAGATGTTTTCTAACTCAACTGGCCGGCTTCCTGGCCAACCGACAGAAGAAATACAGTAAGATCTATAGGCTCACCGTCATGAAAGTGATGAATGATGTCCTGTCTTCTCTCTGAGACACTAAATGCTCTCTCCATCAAAAATAATTTCATCCTTCCTGTACTTCTAGGAAAACAGAAATGGGTATTTTAACATTTTGTTAAAGTTGGAAGACAGAGGTACCAAAGTATTTAGCAACTTTCCATGTTTGCAATCAGATGGGGGTGGGACTAGAGTTAAACTCACAGTTATTGATTTCTAACACAGGCACAGAACGACCTGTTTTCTCCAAGAGGCTCAATCATGTTTTCAAGAATCCTCTCTGTACCATATAA…	-	exonic	NBPF8		frameshift deletion	NBPF8:NM_001037501:exon4:c.94_778del:p.K32Sfs*27	1p11.2
chr1	145303124	145319011	ACACACACAGAGAGAGAGAGAACGAGCTCAGTGAATTGTCCAGGTGACACACTGATGAGGGAGTAACAGGACACTCTGAGTTAGTGCCCTCAGGACACACAGCATACAGGGATCATGAAAAGACTGTGCTCAATAATTTTCCATAAAATGTGCTCAAGTTTCCATGCAGTCGCCATGAGAATACAGTTTTTGAAGTCTGGTCCACCTACAGTAGGTTAGTAAATGATAAGGGGAGGAAGAAATGGAAACCTAAATATCTACTGCAATGAAAACCAACAGCAATGTTAGTAGGAATAATTCAGGCTTGCTGGAAAAGATGTAATCGATAATGTCAGCCCGCTCTGTTTTCCCTGAACCAGGAGTCTCCAGATGTCAACACAGAAGTAGCTGTTCACAATT…	-	exonic	NBPF20		nonframeshift deletion	NBPF20:NM_001278267:exon105:c.11439_13916del:p.Q3844_E4669del	1q21.1
chr1	145323788	145338056	AGAGAGAGAACGAGCTCAGTGAATTGTCCAGGTGACACACTGATGAGGGAGTAACAGGACACTCTGAGTTAGTGCCCTCAGGACACACAGCATACAGGGATCATGAAAAGACTGTGCTCAATAATTTTCCATAAAATGTGCTCAAGTTTCCATGCAGTCGCCATGAGAATACAGTTTTTGAAGTCTGGTCCACCTACAGTAGGTTAGTAAATGATAAGGGGAGGAAGAAATGGAAACCTAAATATCTACTGCAATGAAAACCAACAGCAATGTTAGTAGGAATAATTCAGGCTTGCTGGAAAAGATGTAATCGATAATGTCAGCCCGCTCTGTTTTCCCTGAACCAGGAGTCTCCAGATGTCAACACAGAAGTAGCTGTTCACAATTGCTCAGTTACCT…	-	exonic	NBPF20		nonframeshift deletion	NBPF20:NM_001278267:exon81:c.8511_10706del:p.S2952_R3683del	1q21.1
chr1	145378839	145393098	ACGCTGTTGCTCCAATACGTAAAAGGCACTTCTGTAGGGCTGGCATGAGTCAGTCAGTTCAAGACAACCTGAAGGAGTTGAATAACATCTATCCAGTGAGTCCTGCAAGACTTCAGGCCCTTTCTCATCCAGCAGCTCCCTGCTGAGCCTGGAAAAGTGGGAAAAAGTAAAGAATAAGCCAGGGGGAATCAGAAACCACACAGCCCCAGCTAGATTTCATGGCTAACGTAAGGAAGAGTTTGAAAAGAAAAAGGACAGATCCATTAATGAGGTAACAAATTATTGCCTTTATGTTGGGATAGAACAGGGCCAGGTAGAAAACAATGAAAGAGAAAGACAGAGAGAGAGAGAGAGACAGAGACAGAGAGAGAGAGACAGAGACAGAGACAGAGAGAAAGT…	-	exonic	NBPF20		nonframeshift deletion	NBPF20:NM_001278267:exon11:c.157_2352del:p.I53_R784del	1q21.1
chr1	146074350	146077545	CAGTTCAAGATAACCTGAAGGAGTTGAATAACATCTATCCAGTGAGTCCTGCAAGACTTCAGGCCCTTTCTCATCCAGCAGCTCCCTGCTGAGCCTGGAAAAGTGGGAAAAAGTAAAGAATAAGCCAGGGGGAATCAGAAACCACACAGCCCCAGCTAGATTTCATGGCTAACGTAAGGAAGAGTTTGAAAAGAAAAAGGACAGATCCATTAATGAGGTAACAAATTATTGCCTTTATGTTGGGACAGAACAGGGCCAGGTAGAAAACAATGAAAGAGAAAGACAGACAGAGACAGAGACAGAGACAGAGAGAAAGTGACCTAGTGAATTGGCCAGGTGACATACTGGTAAGGGAGTCAAAGGACACTCTGAGTTAGTGCCCTCATGACACACAGCAAA…	-	exonic	NBPF10		frameshift deletion	NBPF10:NM_001039703:exon76:c.9399_9492del:p.S3135Tfs*77	1q21.1
chr1	146085806	146090520	CACTGATGAGGGAGTAACAGGACACTCTGAGTTAGTGCCCTCAGGACACACAGCATACAGGGATCATGAAAAGACTGTGCTCAATAATTTTCCATAAAACGTGCTCAAGTTTCCATGCAGTCGCCATGAGAATAGTTTTTGAAGTCTGGTCCACCTACAGTAGGATAGTAAATGATAAGGGGAGGAAGAAATGGAAACCTAAATATCTACTGCAATGAAAACCAACAGCAATGTTAGTAGGAATAATTCAGGCTTGGTTGAAAAGATGTAATCGATAATGTCAGCCCGCACTGTTTTCCCTGAACCAGGAGTCTCCAGATGTCAACACAGAAGTAGCTGTTCACAATTGCTCAGTTACCTGGGGCATGGTGGGCCTTGGTCTTCTTCCTCTTCTTGGTC…	-	exonic	NBPF10		nonframeshift deletion	NBPF10:NM_001039703:exon60:c.7428_8159del:p.E2899_K3142del	NBPF10:NM_001302371:exon60:c.7428_8159del:p.Q2952_D3195del	1q21.1
chr1	146134612	146140902	GCATTTCAAACCTCATTCTTTCTCTTAGAAGCAGACAAACTTGTCCCACAGTCCTCTATGCATCAGAAGATTTCAAGCCTCCAAGTGGCTTCTGCTGTGTTCTTCAGGGACATTCTATCCATGGGGAGTGCTCCAGTCTGAAGCACTTCCTACCACAAAACGCCCCCACATAAAGTGCCTTCTCCAACATCACACGGCAAGGGCCTTCATCTCATTTTGGAAAGCAGTTGTAAGTGTTCCCACATTTGAATGCTTCAGACCCTTGCAAGAGACAATTTGTCTGCCACGGAGAGAGAGAAACTCAGGAAGGACAAGTCATTCACTCTCTGACAGTTACTAAGAACATTGCCGAAAAGACAGCCTGGGAACCTTCATTCTTAGTCCTGAGCTCTTTTCACT…	-	exonic	NBPF10		nonframeshift deletion	NBPF10:NM_001039703:exon4:c.494_1306del:p.E168_D438del	NBPF10:NM_001302371:exon4:c.494_1306del:p.E168_D438del	1q21.1
chr1	146136990	146143285	ATAAGGCCATGAAGGAAATATGCCCAAATGCTAATAAAGTTTGTGTTAATTTAGAAACAGCAGAATGAAGAACTAATAGATAGTGTTTACTGTGTGCCAATAAATGTTCTAGGAGATTGACAAGAAATAGCTCATGTAATTCACTGCAGCAATTTACAGAGGTAGGTATTATTGTAGTACCCTCTGAACAGGTGAGGAAACTGAGGGACAGACAAGACAAGCAACTTGGATGGAGCCCAGGAGACAGGCCCACGGTCCCTGCTCTGTACACTGCACTGCTATCTCCACACATTCTCGGGTGCGATCTTTCTTCCTCTTTAGCAACAAGACTCTGTGCCCCAGGAAGCAGGACTTCACTCTCACCAAGCTACTCTCTGCTTTTTATTCTTATTTTTATTT…	-	exonic	NBPF10		nonframeshift deletion	NBPF10:NM_001039703:exon2:c.176_988del:p.S101_H371del	NBPF10:NM_001302371:exon2:c.176_988del:p.S101_H371del	1q21.1
chr1	146254754	146312918		-	exonic	NUDT4B		frameshift deletion	NUDT4B:NM_001355407:exon1:c.-178_725del	1q21.1
chr1	152111930	152111983	CTGCTCGCGCCTCAGCTGCTGCTCGCGCCTCAGCTGCTGCTCGCGCCTCAGCTG	-	exonic	TCHH		nonframeshift deletion	TCHH:NM_007113:exon3:c.1234_1287del:p.Q412_Q429del	1q21.3
chr1	152215736	152215736	-	GTAGCTGGAAGACTGCCCAGAACCAGACCCATGTCGGCCACGGCTAGGGCTAGGAGACTGGCCAGATCCAGACCCATGTTGGCCGTGGCCCAAAGACTGACGGGAGCCAGACCCATGCTGACCATAGCTGGAAGATGAACCTGAGCTAGATCCGTGTTGTTCACCCCTAGATGACTGTCCTGACCTAGAGCCGTGTTGTTCGTAGCTGGAGGAGTGACCTGAGCCAGATCCATGCTGAGTGTAACCAGAGAACTGCCATGAGCTAGACTCATGGTGACCAAATCCAGAAGACTGACCTGAGCCAGACCCATGTCGGCCACTGCTGGAAGACCAACCGGAGCCAGACCCATGTTGGCCGTAGCTGGAAGAGTGCCCGGAACCGGACCCATGTCGGCCGCG…	exonic	HRNR		nonframeshift insertion	HRNR:NM_001009931:exon3:c.5892_5893insAGCCCATATGGGTCTGGCTCAGGGTGGTCTTCCAGCTGTGGCCCATATGAGTCTGGCTCCGGTCACTCTTCTGGCTTAGGTCACCGAGAGTCTCGCTCAGGACTGTCCTCTGGCTACGGTCAACATGGATCTAGCTCAGGTCATTCCTCTACCCATGGGCAACATGGTTCTGCATCAGGACAGTCATCGAGCTGTGGCCAACATGGAGCTAGCTCAGGTCAGTCTTCCAGCCACGGTCAGCATGGCTCTGGCTCAAGTCAGTCTTCTAGCTATGGCCAACAGGGCTCTGGATCTGGCCAGTCTCCTAGTCGCGGCCGACATGGGTCCTGTTCCGGGCACTCTTCCAGCTACGGCCAACATG…	1q21.3
chr1	152305958	152305958	-	TCTCCTGCACTTGATCTTGCCTGTTCATGGGATGATGCAGCCTGTCCACCAGAGGAAGTCTGTGTGTGACGAGTGCCTGATTGTCTGGAGCTGTCTGCAGAGTGCCCATGACCAGCTCTGTCTTCTTGATGGGACCTGGGGTGTCTGGAGCCATCTCTTAGCTGCTCCTGAGCAGATCCATGATGGTTTCTGGAAGCAGACCCAGACCACCTCTCAGAGTCTTCTGAATGTCCCTCACTGTCACTGTCCTGGCTCACACTGGATCCCTGGCGCCTGCTTCTCCTGGACCCCTCTGATTGTCCCTGGACTGCCTGTGAGTGTCTAGAGATGTCGGCATGAGTGGAAGCTTCATGGTGACGCGACCCTGAGTGCCTGGAGCCGTCTCCTGATTGTTCCTCA…	exonic	FLG		nonframeshift insertion	FLG:NM_002016:exon3:c.8927_8928insCAGACATGGATCCCACCACCAGCAGTCAGCAGACAGCTCCAGACACTCAGGCATTGGGCACGGACAAGCTTCATCTGCAGTCAGAGACAGTGGACACCGAGGGTACAGTGGTAGTCAGGCCAGTGACAATGAGGGACATTCAGAAGACTCAGACACACAGTCAGTGTCAGCCCACGGACAGGCTGGGTCCCATCAGCAGAGCCACCAAGAGTCCGCACGTGGCCGGTCAGGGGAAACGTCTGGACATTCAGGATCTTTCCTCTACCAGGTGAGCACTCATGAACAGTCTGAGTCCTCCCATGGATGGACGGGGCCCAGCACTAGAGGAAGACAAGGATCCCGCCATGAGCAGGCACAAGACAGCT…	1q21.3
chr1	152583065	152615260	GCTCTGAGAGAAGTAACTGGGCTGTGGACTGTGTTCTGAGAAGAACAAGTGGTTGGAGATTTCATAAGAGATGTGTGAGATTAAGGAGTTCCATCCCAAGAAGAAAAAGAATGTCTCCAAATTAGGATATGGAGACAGAAACTCAGAAAGGGACCCAGTGGTGGAGCTAAGAAAAAGCCAGCTACAAGTCAGCTTTCAATTCATGAGGAAAGGTGGACCCTCCTGCTGACAAGTTCTGAAATGCTTTGAGTCACACTGACAGGCGGACATGTGTTATACTCAAAATGAAGTCTTACAGCAATTCAAAGTTGTACATCATTAGGAGTAAATACGGACTCTGTACTTATTTCTGGACAACGACTGTACATGGAAAAGTAATTATTCACTTCTGAAGCTAGG…	-	exonic	LCE3B	LCE3C		startloss	LCE3B:NM_178433:exon1:c.1_288del:p.M1_*96del	LCE3C:NM_178434:exon1:c.1_285del:p.M1?	1q21.3
chr1	152787870	152798352	CTGTATTCTGTGCTGCCTGAACTGAAGAAATAAAATCCAGAATCTGCCCCCCAACTTGCTACCAGCCTGCTTGATTTTCCTGTTTGTGTCATCCTTGTTCTGCTCCCCTGTGTCTGCTGGTGGCTGCTGAGGCCTTGGTGGACAGAGGATGGGGAAAGGGGTCAGGAGGAAAAAGCTTGCATTTCTGTGTGTTTTGTGTTTTTTCTTCTTTCGGTGTTTTCCTTTTAAACCAAGGGACTGAAATAGCATTGAGAAATATTTTTCTTTCAAATTCTGGTTCCTTTCACCTATGTAACCGCATCCCTCAGGCATGGCCAGGAGGCCGACTTCATCCTCCTTCCCACTATCACCTCTTCATTCTTGTGTTCCTCGTTCCCCACTCCTTCCACTAACAATCTC…	-	exonic	LCE1D		startloss	LCE1D:NM_178352:exon1:c.1_345del:p.M1?	1q21.3
chr1	155188931	155189235	CGGCCTGGTGTCCGGGGCCGAGGTGACACCGTGGGCTGGGGGGGCGGTGGAGCCCGGGGGCCGGCCTGGTGTCCGGTGCCGAGGTGACACCGTGGGCTGGGGGGGCGGTGGAGCCCGGAGCCGGTCTGTTGTCCGGGGCCGAGGTGACACCGTGTGCTGGAGTGTCGGTGGAGCCCGAGGCCGGCCTGGTGTCCGGGGCCGAGGTGACACTGTGAGCTGGGCTGCGGGCGCGGTGGAGCCCGGGGCCGGCCTGCTCTCTGTTTTAAATATACACCGTGGGCTGCGGGCGCGGTGGAGCCCGGGGA	-	exonic	MUC1		frameshift deletion	MUC1:NM_001371720:exon7:c.2382_2385del:p.A796Rfs*282	1q22
chr1	155189843	155189902	GTGTCCGGGGCCGAGGTGACACCGTGGGCTGCGGGCGCGGTGTAGCCCGGGGCGGGCCTT	-	exonic	MUC1		nonframeshift deletion	MUC1:NM_001371720:exon6:c.1719_1778del:p.Y579_G598del	1q22
chr1	155190203	155190379	GTGTCCGGGGCCGAGGTGACACCGTGGGCTGGGGGCGCGGTGGAGCCCGGGCCAGAACTGCTTTCCGGGGCCGTGGTGACTCCGTGGGCTGCGGGCGCGGTGGAGCCCGGGGCCGGCCTGCTCTCTGGGGCCGAGGTGACACCGTGGGCTGCGGGCGCGGTGGAGCCCGGGGCGGAA	-	splicing	MUC1				1q22
chr1	155190829	155191398	CTTGGGGGGCGGTGGAGCCCGGGGCCGGCCTGGTGTCTGGGGGGGCGGTGGAGCCGGGGCCGGCCTGGTGTCCGGGGTTGGAAAACTGGGCTGGGGGGGCGGTGGAGCCCGGGGCCGGCAGGGGTCCGGGGCCGAGGTGACACCGTGGGCTGGGGGGGCGGTGGAGCCCGGGGCCGGCCTGGTGTCCGGGGCCGAGGTGACACCGTGGGCTTGGGGGGCGGTGGAGCCCGGGGCCGGCCTGGTGTCCGGGGCCGAGGTGACACCGTGGGCTGCGGGCGCGGTGGAGCCCGGGGCGGGCCTGGTGTCCGGGGCCGAGGTGACACCGTGGGCTGGGGGGGCGGTGGAGCCCGGGGCGGGCCTGGTGTCCGGGGCCGAGGTGACACCGTGGGCTGGGGGGGC…	-	exonic	MUC1		frameshift deletion	MUC1:NM_001371720:exon3:c.702_1036del:p.P235Cfs*629	1q22
chr1	201209798	201209798	-	GCAGGTTATAGGAAGGATTTGGGGGCTCCTAAGGGAATGGGTTCAGGGAGTAAGGCAAGTTTTAGGGATGGTTTAGGGGGTTCTGGAGAAATGGGGTCAGTGAATGAA	exonic	IGFN1		nonframeshift insertion	IGFN1:NM_001164586:exon12:c.4905_4906insGCAGGTTATAGGAAGGATTTGGGGGCTCCTAAGGGAATGGGTTCAGGGAGTAAGGCAAGTTTTAGGGATGGTTTAGGGGGTTCTGGAGAAATGGGGTCAGTGAATGAA:p.G1647_I1648insMGSGSKASFRDGLGGSGEMGSVNEAGYRKDLGAPKG	1q32.1
chr1	201210965	201210965	-	GAAATGTGGTCAATGGATGAGGCAGGTTATAGGAAGGATTTGGGGGCTCCTAAGGGAATGGGTTCAGGCAGTAAGGCAAGTTTTAGGGATGGTTTAGGGGGTTCTGGAGAAATGGGGTCAGTGAATGAAGCAGGTTATAGGAAGGATTTGGGGGCTCCTAAGGGAATGGGTTCAGGGAGCAAGGCAGGTTTTAGGGATGGTTTAGGGAGTTCTGGG	exonic	IGFN1		nonframeshift insertion	IGFN1:NM_001164586:exon12:c.6072_6073insGAAATGTGGTCAATGGATGAGGCAGGTTATAGGAAGGATTTGGGGGCTCCTAAGGGAATGGGTTCAGGCAGTAAGGCAAGTTTTAGGGATGGTTTAGGGGGTTCTGGAGAAATGGGGTCAGTGAATGAAGCAGGTTATAGGAAGGATTTGGGGGCTCCTAAGGGAATGGGTTCAGGGAGCAAGGCAGGTTTTAGGGATGGTTTAGGGAGTTCTGGG:p.M2026_R2027insWSMDEAGYRKDLGAPKGMGSGSKASFRDGLGGSGEMGSVNEAGYRKDLGAPKGMGSGSKAGFRDGLGSSGEM	1q32.1
chr1	207526606	207545160	GTGTATTTAGTTTATCAATGTAATAAGGCTGTTATTCTAACTTTATTATTATATATAGATTTGTAATTATTATTCCCTTGGCCAGTTTAACAGTGAGAAAAAAGTTGTTTTCACACAATTAGCTGTACTTTGTTTCTCTCTCCCCAGTATGTCAGCCACCTCCAGATGTCCTGCATGCTGAGCGTACCCAAAGGGACAAGGACAACTTTTCACCTGGGCAGGAAGTGTTCTACAGCTGTGAGCCCGGCTACGACCTCAGAGGGGCTGCGTCTATGCGCTGCACACCCCAGGGAGACTGGAGCCCTGCAGCCCCCACATGTGAAGGTGACTAGACTCTTATCTGGCTTGATATTTTTAGCTTGCGTCTTTATTCTCCACATGCCAGTGATTTCTGTTCGT…	-	exonic	CR1		nonframeshift deletion	CR1:NM_001381851:exon5:c.488_886del:p.R163_V296delinsI	CR1:NM_000573:exon6:c.887_1252del:p.V296_Q418delinsE	CR1:NM_000651:exon6:c.887_2236del:p.T895_K1344del	1q32.2
chr1	207544735	207563290	TGCTACATAGCATGAAGAGAGGAGACCCATAGTTCTTTACCACCCTATGTCAGGTGGCCGCTGAGAGAAGACTTGAAAGGAGATGAGCATAGATGTATGGACGCTCTTTGTTGCACCAGTGTGATAGGTGATGGAGGGACCTATTAGATGGGACATGGGCAGGGGCACTCCTTTATTGCTTAAAATGCAAGACTAAATTGGTGATGCCTTTCTAGAAAGGAAGTATGAAGATACAAAAATCCATCATTCCTCCCAATTTTGTACTGGGTGAACAGTAATTGGAAGCATTCTAGAAGGAACTGTCCATTGTGAAATCTTAGTTGCATACTTTAGATGAAAAACAATGAATTGGAGATACCTCTGTTTTAGTCACAGTTGTGCCATGTGTCAGTTCTATGA…	-	exonic	CR1		nonframeshift deletion	CR1:NM_001381851:exon6:c.887_2236del:p.T445_K894del	CR1:NM_000573:exon9:c.1253_2236del:p.Q418_V746delinsL	CR1:NM_000651:exon14:c.2237_3586del:p.T895_K1344del	1q32.2
chr1	240208028	240208028	-	GGCATACCCCCTCCGCCCCCACTTCCTGGAGCGGGCATACCCCCTCCGCCCCCACTTCCCGGAGCGGGCATACCCCCTCCTCCCCCTCTTCCCGGAGCGGGCATACCTCCTCCACCCCCTCTACCCGGAGCA	exonic	FMN2		nonframeshift insertion	FMN2:NM_020066:exon5:c.3216_3217insGGCATACCCCCTCCGCCCCCACTTCCTGGAGCGGGCATACCCCCTCCGCCCCCACTTCCCGGAGCGGGCATACCCCCTCCTCCCCCTCTTCCCGGAGCGGGCATACCTCCTCCACCCCCTCTACCCGGAGCA:p.G1104_V1105insAGIPPPPPLPGAGIPPPPPLPGAGIPPPPPLPGAGIPPPPPLPG	FMN2:NM_001305424:exon6:c.3228_3229insGGCATACCCCCTCCGCCCCCACTTCCTGGAGCGGGCATACCCCCTCCGCCCCCACTTCCCGGAGCGGGCATACCCCCTCCTCCCCCTCTTCCCGGAGCGGGCATACCTCCTCCACCCCCTCTACCCGGAGCA:p.G1108_V1109insAGIPPPPPLPGAGIPPPPPLPGAGIPPPPPLPGAGIPPPPPLPG	1q43
chr2	27101386	27101436	GCCTCTGCCTGGCCCCCAGCTTCCCCTCTGGGCCCGGGGGCATCTCCTTCA	-	exonic	CGREF1		nonframeshift deletion	CGREF1:NM_001166239:exon6:c.795_845del:p.E266_A282del	CGREF1:NM_006569:exon6:c.795_845del:p.E266_A282del	2p23.3
chr2	97188508	97190397	GTGAGAGATAATGAATATTATCTACTAGGTATCAGCAAACAGATATCCAAGGTGATCAATTTAGGACACTTCCACTGAAGAGATGTGAAGTATACGTTCAACTGAATTGTCGTGGTAACTGTGTGCCTTCTCAGTTATTGGGCAAGTTAAAGAGCATGATGAATGTTTGTAGTACAATGGTGTAAATCCTTTTGATTTCCTGCATGAAAGACATGTGGGATCATGTAGCACCTGCTTTGACATTGATTCTCACATGTATGAGTTGCTCCTCTGATTTTAGATCACTTTGTCCTCATCACTCGGCATATCCACATTGATATTGACACGGTTTTATTTTAGTTTTCGACATATGACGAATCATACCATGTTTGAAATTGTAAGGATATATTTCATGGAGCC…	-	exonic	ANKRD36		nonframeshift deletion	ANKRD36:NM_001354587:exon33:c.2144_2245del:p.E730_E763del	2q11.2
chr2	97538421	97540286	ACATTCATGCAGTGTTAGCATCAAGCTGTATCCTCCTGCCTGTACTAGTGTAGGATTTGATGTTTTACAGTTTGTGTCTTTGGGACAGGAACATGAGGAAATATGCTGAAGAAAATAGGAATACACGCTTCCAGAAAATATTCAGTCAGAAATTACAAAGAGGTATTTTGCGTCATGTGTGTATTACTGAAATAAAAAGTGTCAATATCAATGTGGATATGCTGAATGATGAAAAGAAATGTGATCTAAAATCAGAGGAGCAACTCATACACCCAGGAACCAATGTCAAAGAAGGTACTAAATGCTACTGCATGTTTTTCATGCAAGACATCAGAAGGATTTATACCACTGTACTGCAAGTATTCATCATGCTCTTTAACTTGCCTGGTAATTGAGCAG…	-	exonic	ANKRD36B		nonframeshift deletion	ANKRD36B:NM_025190:exon29:c.1886_1987del:p.S631_S664del	2q11.2
chr2	130197357	130199830	CACACCTGTAGTACCAGCTACTCGGAAGGCTGAGGCGGGAGGACTGCTGGAAGCCAGGGGTTCAAGGCTGCAGGGAGCCGTGATCTTGCAACTGTGTTCCAGCCTGGGCAACAGAGCATTTATTGAGTGCTGTCTCAAAAAAAAAAAAAAAAGAAAAGAAAAGAAAAAAGAAAAAGAAAGGAAAAAAAGGATAACTGACAAATCACAGCTATTCAGACTTGGGACTTGGGAATCTGTTATGTTAATGGGCTGCTTTTTTTGTTTGGTTTTTTGAGGCAGGGTCTCTGTGGCCCAGGCTGGAGTGCACTGGCGCCATCACGACTCACTGCAGCCTCAAAGTTCCAGGCTCGGCTGATCCTCCCACCTCAGCCTCCCGAGTAGCTGGAACCACAGACTCGC…	-	exonic	TUBA3E		startloss	TUBA3E:NM_207312:exon1:c.1_3del:p.M1?	2q21.1
chr2	130963905	130963905	-	GCCCGGAGCGGCGGCCGCGCGGCGACGAGGATGGGGCCGAGGACGCCGCGCGGCC	exonic	ARHGEF4		frameshift insertion	ARHGEF4:NM_001375902:exon1:c.13_14insGCCCGGAGCGGCGGCCGCGCGGCGACGAGGATGGGGCCGAGGACGCCGCGCGGCC:p.H7Efs*150	ARHGEF4:NM_001375903:exon1:c.13_14insGCCCGGAGCGGCGGCCGCGCGGCGACGAGGATGGGGCCGAGGACGCCGCGCGGCC:p.H7Efs*142	2q21.1
chr3	100451756	100451756	-	TCCTAGAAGGCATTCTCATGAGGACCAGGAATTCCGATGCCGATCGTCTGACCGTCT	exonic	LNP1		nonframeshift insertion	LNP1:NM_001085451:exon3:c.194_195insTCCTAGAAGGCATTCTCATGAGGACCAGGAATTCCGATGCCGATCGTCTGACCGTCT:p.S80_H81insSDRLPRRHSHEDQEFRCRS	3q12.2
chr3	130044538	130087902	ACAAAAACACGTGCACACATGCACACACAGATGCACACAGACTCATGCAGACAGATACAGACACACATGCACACACAGATGCACACACATGCACACAGCCACATGCACACACTCACACGTATGCACACACATGCACATACACACATGCTTACAGACGCACATGCACACGTGCACATGCACACACATGCACACACGCACACGCACACGTGCACACGTGCACACACACGCACACACATGGACACACATGCACACATACACACACACCACTCCTTTTCCATTTCTCTAATTTCCAATTTTTTTCTATGAGCTTCCTCAGGCTCATGATCTTGATTCTAGAATGAATTCAGGGAGTAAGTCTGTATTATTGAAATGACACTAAATTCAATCATGCCTAAGAGG…	-	exonic	ALG1L2		startloss	ALG1L2:NM_001136152:exon1:c.1_20del:p.M1?	3q22.1
chr3	195725148	195725318	GCCCCCATCCAGTCATCACCCCGTCACGGGCCTCAGAGAGCAGCGCCTCTTCCGACGGCCCCCATCCAGTCATCACCCCGTCACGGGCCTCAGAGAGCAGCGCCTCTTCCGACGGCCCCCATCCAGTCATCACCCCGTCACGGGCCTCAGAGAGCAGCGCCTCTTCCGACG	-	exonic	MUC20		nonframeshift deletion	MUC20:NM_001282506:exon2:c.545_715del:p.P297_G353del	MUC20:NM_020790:exon3:c.524_601del:p.E175_D200del	3q29
chr3	195783360	195783743	GGTGACAAGAAGAGGGGTGGTGTCACCTGTGGATGATGAGGAAGTGTCGGTGACAGGAAGAGAGGTGGTGTCACCTGTGTATGCTGAGGAAGTGTCGGTGACAGGAAGAGAGGTGGTGTCACCTGTGGATGCTGAGGAAGTGTCGGTGACAGGAAGAGAGGTGGCATGACCGGTGGATGCTGAGGAAGGGCTAGTGACAGGAAGAGGCGTGGTGTCACCTGTGGATACTGAGGAAAGGCTGGTGACAGGAAGAGGGGTGGCCTGACCTGTGGATGCTGAGGAAGCGTCGGTGACAAGAAGAGGAGTGGCGTGACCTGTGGATGCTGAGGAAGGGCTAGTGACAGGAAGAGGCGTGGTGTCACCTGTGGATACTGAGGAAAGGCT	-	exonic	MUC4		frameshift deletion	MUC4:NM_001322468:exon7:c.7789_7858del:p.S2597Vfs*919	3q29
chr4	70481422	70481490	ATCTTCCTCAGCTCCACCAGAGACCACAGCTGCCCCACCCACACCTTCTGCAACTACACCAGCTCCACT	-	exonic	MUC7		nonframeshift deletion	MUC7:NM_152291:exon3:c.678_746del:p.A237_A259del	MUC7:NM_001145006:exon4:c.678_746del:p.A237_A259del	MUC7:NM_001145007:exon4:c.678_746del:p.A237_A259del	4q13.3
chr4	87615900	87616052	GATAGCAGTGAAAGCAGTGATAGCAGTGACAGCAGCAATAGCAGTGACAGCAGCGATAGCAGCGACAGCAGCGACAGCAGCGATAGCAGTGACAGCAGCGATAGCAGTGACAGCAGTGACAGCAGCAATAGCAGTGACAGCAGTGACAGCAGC	-	exonic	DSPP		nonframeshift deletion	DSPP:NM_014208:exon5:c.3238_3390del:p.E1083_S1133del	4q22.1
chr4	174977850	174977850	-	CAGAGTCAACCTCCTGTGATGCCTTCCCAGAGTCATCCTCAGTTGACGCCTTCC	exonic	ADAM29		nonframeshift insertion	ADAM29:NM_001278127:exon2:c.2325_2326insCAGAGTCAACCTCCTGTGATGCCTTCCCAGAGTCATCCTCAGTTGACGCCTTCC:p.V799_T800insMPSQSHPQLTPSQSQPPV	ADAM29:NM_001130705:exon3:c.2325_2326insCAGAGTCAACCTCCTGTGATGCCTTCCCAGAGTCATCCTCAGTTGACGCCTTCC:p.V799_T800insMPSQSHPQLTPSQSQPPV	ADAM29:NM_001130703:exon4:c.2325_2326insCAGAGTCAACCTCCTGTGATGCCTTCCCAGAGTCATCCTCAGTTGACGCCTTCC:p.V799_T800insMPSQSHPQLTPSQSQPPV	ADAM29:NM_001130704:exon4:c.2325_2326insCAGAGTCAACCTCCTGTGATGCCTTCCCAGAGTCATCCTCAGTTGACGCCTTCC:p.V799_T800insMPSQSHPQLTPSQSQPPV	ADAM29:NM_014269:exon5:c.2325_2326insCAGAGTCAACCTCCTGTGATGCCTTCCCAGAGTCATCCTCAGTTGACGCCTTCC:p.V799_T800insMPSQSHPQLTPSQSQPPV	ADAM29:NM_001278125:exon6:c.2325_2326insCAGAGTCAACCTCCTGTGATGCCTTCCCAGAGTCATCCTCAGTTGACGCCTTCC:p.V799_T800insMPSQSHPQLTPSQSQPPV	ADAM29:NM_001278126:exon6:c.2325_2326insCAGAGTCAACCTCCTGTGATGCCTTCCCAGAGTCATCCTCAGTTGACGCCTTCC:p.V799_T800insMPSQSHPQLTPSQSQPPV	4q34.1
chr5	686533	778595		-	exonic	ZDHHC11B		frameshift deletion	ZDHHC11B:NM_001351303:exon2:c.-2010_3189del	5p15.33
chr5	71009537	71015224	AAAAATTAGCCAGGTGTGGTGGTGCATGCCTGTAATCTCAGTTACTCGGAGGCTGAGGCACAAGAATCACTTGTACCTGAGAGGTGGAGGTTGCAGTGAGCCAAGATCGTACCACTGGGCAACAGGGCGAGACTCTGTCTCAAATAAAATAAAATAAAAATATAGTTATTGTTATTATTTCCAGGAAAAAAGGTGGGTAGGAGATGGATGAAATATGATTTGGCTATGTGTTGACAAGTATTTATTACACTATTCTATCTTTGTATGAAATTTTACACAGTGAAAGTTTAAAAACTTGTTAAAGGAATGAATCTGTACTTGGTAGAAACAAAGAAAGTCATGTAGAAAATACTAGTAAATATAGCATTAAAAATAATTAAAATGTACTTCCTTTTCTAA…	-	exonic	NAIP		stopgain	NAIP:NM_001346870:exon4:c.1_668del:p.A2*	NAIP:NM_004536:exon4:c.1_668del:p.K0fs	5q13.2
chr5	96896864	96896864	-	TAAGTCATATGTTGGGTAACGATAGACTGTTATTTAATCTAGAAAGTAACAGAATAATTGTGAATGTTTATAAATAGCTATATATTGTCAGTCAACCATA	splicing	ERAP2	NM_001329229:exon8:c.1368+1->TAAGTCATATGTTGGGTAACGATAGACTGTTATTTAATCTAGAAAGTAACAGAATAATTGTGAATGTTTATAAATAGCTATATATTGTCAGTCAACCATA	NM_001130140:exon9:c.1503+1->TAAGTCATATGTTGGGTAACGATAGACTGTTATTTAATCTAGAAAGTAACAGAATAATTGTGAATGTTTATAAATAGCTATATATTGTCAGTCAACCATA	NM_022350:exon9:c.1503+1->TAAGTCATATGTTGGGTAACGATAGACTGTTATTTAATCTAGAAAGTAACAGAATAATTGTGAATGTTTATAAATAGCTATATATTGTCAGTCAACCATA			5q15
chr5	180948028	181003528		-	exonic	BTNL3	BTNL8		startloss	BTNL3:NM_197975:exon1:c.1_787del:p.M1?	BTNL8:NM_001159707:exon4:c.440_1517del:p.W147fs*0	BTNL8:NM_001159710:exon4:c.236_1313del:p.W79fs*0	BTNL8:NM_001040462:exon5:c.788_1865del:p.W263fs*0	BTNL8:NM_001159708:exon5:c.918_1974del:p.K306fs*0	BTNL8:NM_001159709:exon5:c.413_1490del:p.W138fs*0	BTNL8:NM_024850:exon5:c.918_1995del:p.K306fs*0	5q35.3
chr6	31026230	31027303	ACCACCACAGCCTCTACCACAGGCTCTGAGACCACTACAATCCTGATTAAAGCCTCTGAGACCACCACAGCCTCTACAGCAGGTTCTGAGACCACCACCCCCTCCCCCACAGGCTCTCAGACCACCATAGTCTCTATTTCAGGTTCTGAGATCACCACCACCTCTACGGCAGGATCCGAGAACACCACAGTCTCTAGTGCAGGCTCTGGGACCACCACAGCTTCTATGGCAGGCTCTGAGACCACCGTCTCCACTGCAGGCTCTGAGACCACTACAGTCTCTATCACAGGCACTGAGACCACCATGGTCTCTGCCATGGGCTCAGAGACCACCACAAACTCTACTACAAGCTCTGAGACCACCGTCACCTCTACTGCAGGCTCTGAGACCACCACAGTC…	-	exonic	MUC22		nonframeshift deletion	MUC22:NM_001198815:exon3:c.799_1872del:p.T273_T630del	MUC22:NM_001318484:exon3:c.808_1881del:p.T276_T633del	MUC22:NM_001322469:exon3:c.808_1881del:p.T276_T633del	6p21.33
chr6	31029010	31029010	-	GAGACCACCACAGCCTCTACTGAAGGCTCTGAGACCACCACAGCCTCTACTGAAGGCTCTGAGCTCACTACAGTTTCTACCACAGGCTCTGAGACCATCACAGTCTCTGCTGAAGGCTCTGAGACCACTACAGTCACTACTATGGGCTCTGAGACCACCACGGCCTCTACTGCAGGCTCA	exonic	MUC22		nonframeshift insertion	MUC22:NM_001198815:exon3:c.3579_3580insGAGACCACCACAGCCTCTACTGAAGGCTCTGAGACCACCACAGCCTCTACTGAAGGCTCTGAGCTCACTACAGTTTCTACCACAGGCTCTGAGACCATCACAGTCTCTGCTGAAGGCTCTGAGACCACTACAGTCACTACTATGGGCTCTGAGACCACCACGGCCTCTACTGCAGGCTCA:p.E1194_L1195insTTTASTEGSETTTASTEGSELTTVSTTGSETITVSAEGSETTTVTTMGSETTTASTAGSE	MUC22:NM_001318484:exon3:c.3588_3589insGAGACCACCACAGCCTCTACTGAAGGCTCTGAGACCACCACAGCCTCTACTGAAGGCTCTGAGCTCACTACAGTTTCTACCACAGGCTCTGAGACCATCACAGTCTCTGCTGAAGGCTCTGAGACCACTACAGTCACTACTATGGGCTCTGAGACCACCACGGCCTCTACTGCAGGCTCA:p.E1197_L1198insTTTASTEGSETTTASTEGSELTTVSTTGSETITVSAEGSETTTVTTMGSETTTASTAGSE	MUC22:NM_001322469:exon3:c.3588_3589insGAGACCACCACAGCCTCTACTGAAGGCTCTGAGACCACCACAGCCTCTACTGAAGGCTCTGAGCTCACTACAGTTTCTACCACAGGCTCTGAGACCATCACAGTCTCTGCTGAAGGCTCTGAGACCACTACAGTCACTACTATGGGCTCTGAGACCACCACGGCCTCTACTGCAGGCTCA:p.E1197_L1198insTTTASTEGSETTTASTEGSELTTVSTTGSETITVSAEGSETTTVTTMGSETTTASTAGSE	6p21.33
chr6	31029723	31029723	-	AGGCTCTGAGACCACCACAGCCTCCACTGCAGGCTCTGAGACCACCACAGCCTCCACTGC	exonic	MUC22		nonframeshift insertion	MUC22:NM_001198815:exon3:c.4292_4293insAGGCTCTGAGACCACCACAGCCTCCACTGCAGGCTCTGAGACCACCACAGCCTCCACTGC:p.T1460_S1461insAGSETTTASTAGSETTTAST	MUC22:NM_001318484:exon3:c.4301_4302insAGGCTCTGAGACCACCACAGCCTCCACTGCAGGCTCTGAGACCACCACAGCCTCCACTGC:p.T1463_S1464insAGSETTTASTAGSETTTAST	MUC22:NM_001322469:exon4:c.4301_4302insAGGCTCTGAGACCACCACAGCCTCCACTGCAGGCTCTGAGACCACCACAGCCTCCACTGC:p.T1463_S1464insAGSETTTASTAGSETTTAST	6p21.33
chr6	31984684	32023788	CACAGACATGTTGGGGACCAGCCTCAACGCCACCCGTAGGGTTCCTGAAGTCCATTGGTGACACAGGAATGAGAAGAGACAGGTTAAGAGTTCATAAAGAGTGGGGGCCAGGGGGCCAATTGCAAAATGGAGGCTGCAAAAGGCTCAGAGCTCTGGTCTCCACACTATTTTTTGAGTACAGTCACTCAGATCTAAGAAGCAGATGTTCAGGGAGAAACAGTGAAAGGGAGGCAGTGGGTCATAGGCGTAATCTATAGCAATAGAGTTTTAAATGAATCTCCTTTGTGCTCAAACAGCATGTCTTTAAATTATCGGAGAGTAGCTGGTGGAAGTGGGCTTAGCTAGAAGACTGCATGTCTGTCCAATGCTTCAAAGGAGGGTCTTTCTCCTTGAACAGAG…	-	exonic	C4A	C4B	C4B_2	LOC110384692	STK19	TNXB		stoploss	C4B:NM_001002029:exon1:c.1_1045del:p.G349fs*0	C4B_2:NM_001242823:exon1:c.1_1045del:p.G349fs*0	C4B:NM_001002029:exon10:c.1046_5376del:p.G349fs*0	C4B_2:NM_001242823:exon10:c.1046_5376del:p.G349fs*0	C4A:NM_001252204:exon10:c.1046_5237del:p.G349fs*0	LOC110384692:NM_001352000:exon10:c.1046_5376del:p.G349fs*0	C4A:NM_007293:exon10:c.1046_5376del:p.G349fs*0	6p21.33
chr7	73036539	73092808		-	exonic	SPDYE11	SPDYE13	SPDYE14	SPDYE15	SPDYE8	SPDYE9		frameshift deletion	SPDYE11:NM_001351349:exon1:c.-1799_2598del	SPDYE11:NM_001351349:exon1:c.-1799_2598del	SPDYE8:NM_001382525:exon1:c.-1795_2594del	SPDYE8:NM_001382525:exon1:c.-1795_2594del	SPDYE15:NM_001382547:exon1:c.-1799_2598del	SPDYE15:NM_001382547:exon1:c.-1799_2598del	SPDYE9:NM_001382554:exon1:c.-1799_2598del	SPDYE9:NM_001382554:exon1:c.-1799_2598del	SPDYE13:NM_001382563:exon1:c.-452_1251del	SPDYE13:NM_001382563:exon1:c.-452_1251del	SPDYE14:NM_001382494:exon3:c.-452_1469del	SPDYE14:NM_001382495:exon3:c.-452_1493del	7q11.23
chr7	75301162	75357066		-	exonic	SPDYE10P	SPDYE11	SPDYE13	SPDYE14	SPDYE15	SPDYE8	SPDYE9		frameshift deletion	SPDYE11:NM_001351349:exon1:c.-1794_2593del	SPDYE11:NM_001351349:exon1:c.-1794_2593del	SPDYE8:NM_001382525:exon1:c.-1790_2589del	SPDYE8:NM_001382525:exon1:c.-1790_2589del	SPDYE15:NM_001382547:exon1:c.-1794_2593del	SPDYE15:NM_001382547:exon1:c.-1794_2593del	SPDYE9:NM_001382554:exon1:c.-1794_2593del	SPDYE9:NM_001382554:exon1:c.-1794_2593del	SPDYE13:NM_001382563:exon1:c.-452_1251del	SPDYE13:NM_001382563:exon1:c.-452_1251del	SPDYE14:NM_001382494:exon3:c.-452_1469del	SPDYE14:NM_001382495:exon3:c.-452_1493del	SPDYE10P:NM_001382505:exon3:c.-452_1564del	SPDYE10P:NM_001382504:exon4:c.-452_1953del	7q11.23
chr7	76515457	76527666	ATACCCAGTCCCCACCTCCATCCCCACCTCTGTCTCACCTGACCTCCTGCGAGGGAGGCTGGAGACTGTGTGGACAGGCCGCCCTGACCGCAAGCTTCCAGACCCTGGGAGGAGGCCTGCAGAGGACTGTGCTTTGCCTGATGCAGGGAGCTGGGCCCATCCTGGGGCCTATGAGACCTGAGCCACCCTCCGTCCCCCATCCCACACATCAGTGGCTGGGCGGGGTGAGGATTCAGAGGCATCTCTACTGCCCCTGGGCACAGCACCTTTCTGAGAGTGGGACTCTCCATGGTCATCTGACTACCAATTCTGGCCACCACCTCCAACCCTCTTGTGCATATGGATGGCTCTAGCCCTTATCCACCCCCTCAAGCATTTATTAAGCATCTGCTGTATGCT…	-	splicing	UPK3B				7q11.23
chr7	77020387	77048305	CAGATTTTCCCGGCCATCTGTGCTGAAGTCCCTGTGGGGAGGCTCCTGGCTGGTTTCCTGTAGGTAGACAGCTACACGTCCTGCCCTTCATTGGCTTCTTTTCATGAAGCTCCTGCTGTCTACAAAACATGTCTCCCTTTTCTTCTTGAACCACATCTCTGTTATTGAAACTCTAGAAGTCAGCCAGGCACAGTGGCTATGCCTGTAATCCCAGCACTTTGGGAGGCCAAGGTGGGCGGATCACCTGAGGTCAGGAGTTCAAGACCAGCCTGGCCAACATGGCGAAACCCTGTCTCTAATACAAATACTAAAATTAGCCAAGCATGGTGGCCACTGCACTCCAGCCTGGGTGACAGAGCAAGACTCTGTCTCAAATAAAGAAAGAGAAAGTATCATGCT…	-	exonic	SPDYE17		frameshift deletion	SPDYE17:NM_001351351:exon1:c.-1790_2589del	7q11.23
chr7	100958300	100958300	-	TACTCCCAGCTTCACTTCTTTGATAACCACCTCTGAGACCCCCTCACACAGTACTCCCAGCTTCACTTCTTCAATCACCACCACCGAGACCCCCTCAAGCAGTACTCCCAGCTTCACTTCTTCGATCACCACCACCGACTCGATCGTCACCACCGAGACCACATCCCACAGTACTCCCAGCTTCACTTGTTCAATCAGCACCACTGAGACCACATCCCACAGTACTCCCAGCTTTACTTCTTCGATCACCATCACTGAGACCACCTCACACAGTACTCCCAGCTACACTACCTCAATCACCAGCACCGAGACCCCCTCACACAGTACTCCCAGCTACACTGCCTCAATCACCACCACTGAGATCCCATCCCACAGTACTCCCAGCTTCACTTCTTCAAT…	exonic	MUC3A		nonframeshift insertion	MUC3A:NM_005960:exon2:c.6521_6522insTACTCCCAGCTTCACTTCTTTGATAACCACCTCTGAGACCCCCTCACACAGTACTCCCAGCTTCACTTCTTCAATCACCACCACCGAGACCCCCTCAAGCAGTACTCCCAGCTTCACTTCTTCGATCACCACCACCGACTCGATCGTCACCACCGAGACCACATCCCACAGTACTCCCAGCTTCACTTGTTCAATCAGCACCACTGAGACCACATCCCACAGTACTCCCAGCTTTACTTCTTCGATCACCATCACTGAGACCACCTCACACAGTACTCCCAGCTACACTACCTCAATCACCAGCACCGAGACCCCCTCACACAGTACTCCCAGCTACACTGCCTCAATCACCACCACTGAGAT…	7q22.1
chr7	100993044	100993044	-	AGTAGCCCCAGATCACCAGCCACAACACTCTCACCTGCCAGCACGACAAGCTCAGGCGTCAGTGAAGAATCCACCACCTCCCACAGCCGACCAGGCTCAACGCACACAACAGCATTCCCTAGCAGTACCACCATGCCAGGCGTCAGTCAGGAATCTACAGCTTCCCACAGCAGCCCAGGCTCCACAGACACAACACTGTCCCCTGGCAGTACCACAGCATCATCCCTTGGTCCAGAATCTACTACCTTCCACAGCAGCCCAGGCTCCACTGAAACAACACTCTTACCTGACAACACCACAGCCTCAGGCCTCCTTGAAGCATCTACGCCCGTCCACAGCAGCACTGGATCGCCACACACAACACTGTCCCCTGCCGGCTCTACAACCCGTCAGGGAGAA…	exonic	MUC12		nonframeshift insertion	MUC12:NM_001164462:exon2:c.2481_2482insAGTAGCCCCAGATCACCAGCCACAACACTCTCACCTGCCAGCACGACAAGCTCAGGCGTCAGTGAAGAATCCACCACCTCCCACAGCCGACCAGGCTCAACGCACACAACAGCATTCCCTAGCAGTACCACCATGCCAGGCGTCAGTCAGGAATCTACAGCTTCCCACAGCAGCCCAGGCTCCACAGACACAACACTGTCCCCTGGCAGTACCACAGCATCATCCCTTGGTCCAGAATCTACTACCTTCCACAGCAGCCCAGGCTCCACTGAAACAACACTCTTACCTGACAACACCACAGCCTCAGGCCTCCTTGAAGCATCTACGCCCGTCCACAGCAGCACTGGATCGCCACACACA…	7q22.1
chr7	100995340	100995340	-	GCAGTACCACCATGCCAGGCGTCAGTCAGGAATCTACAGCTTCCCACAGCAGCCCAGGCTCCACAGACACAACACTGTCCCCTGGCAGTACCACAGCATCATCCCTTGGTCCAGAATCTACTACCTTCCACAGCGGCCCAGGCTCCACTGAAACAACACTCTTACCTGACAACACCACAGCCTCAGGCCTCCTTGAAGCATCTACGCCCGTCCACAGCAGCACTGGATCGCCACACACAACACTGTCCCCTGCCGGCTCTACAACCCGTCAGGGAGAATCTACCACCTTCCAGAGCTGGCCAAACTCGAAGGACACTACCCCTGCACCTCCTACTACCACATCAGCCTTTGTTGAGCTATCTACAACCTCCCACGGCAGCCCGAGCTCAACTCCAACAA…	exonic	MUC12		nonframeshift insertion	MUC12:NM_001164462:exon2:c.4777_4778insGCAGTACCACCATGCCAGGCGTCAGTCAGGAATCTACAGCTTCCCACAGCAGCCCAGGCTCCACAGACACAACACTGTCCCCTGGCAGTACCACAGCATCATCCCTTGGTCCAGAATCTACTACCTTCCACAGCGGCCCAGGCTCCACTGAAACAACACTCTTACCTGACAACACCACAGCCTCAGGCCTCCTTGAAGCATCTACGCCCGTCCACAGCAGCACTGGATCGCCACACACAACACTGTCCCCTGCCGGCTCTACAACCCGTCAGGGAGAATCTACCACCTTCCAGAGCTGGCCAAACTCGAAGGACACTACCCCTGCACCTCCTACTACCACATCAGCCTTTGTTGAGCTAT…	7q22.1
chr7	100997804	100997804	-	ACCAGGCTCAACGCACACAACAGCGTTCCCTGACAGCACCACCACCTCAGGCCTCAGTCAGGAACCTACAACTTCCCACAGCAGCCAAGGCTCAACAGAGGCAACACTGTCCCCTGGCAGTACCACAGCCTCATCCCTTGGTCAACAATCTACAACCTTCCACAGCAGCCCAGGCGACACTGAAACCACACTCTTACCTGACGACACCATAACCTCAGGCCTCGTGGAGGCATCTACACCCACCCACAGCAGCACTGGCTCGCTACACACAACACTGACCCCTGCCAGCTCCACAAGCGCTGGCCTTCAGGAAGAATCTACCACTTTCCAGAGCTGGCCAAGCTCAAGTGACACAACACCTTCACCTCCCGGCACCACAGCAGCCCCTGTTGAAGTATC…	exonic	MUC12		nonframeshift insertion	MUC12:NM_001164462:exon2:c.7241_7242insACCAGGCTCAACGCACACAACAGCGTTCCCTGACAGCACCACCACCTCAGGCCTCAGTCAGGAACCTACAACTTCCCACAGCAGCCAAGGCTCAACAGAGGCAACACTGTCCCCTGGCAGTACCACAGCCTCATCCCTTGGTCAACAATCTACAACCTTCCACAGCAGCCCAGGCGACACTGAAACCACACTCTTACCTGACGACACCATAACCTCAGGCCTCGTGGAGGCATCTACACCCACCCACAGCAGCACTGGCTCGCTACACACAACACTGACCCCTGCCAGCTCCACAAGCGCTGGCCTTCAGGAAGAATCTACCACTTTCCAGAGCTGGCCAAGCTCAAGTGACACAACACC…	7q22.1
chr7	101004216	101004216	-	AGCCCCAGATCACCAGCCACAACACTCTCACCTGCCAGCACGACAAGCTCAGGCGTCAGTGAAGAATCCACCACCTCCCACAGCCGACCAGGCTCAACGCACACAACAGCATTCCCTGACAGCACCACCACGCCAGGCCTCAGTCGGCATTCTACAACTTCCCACAGCAGCCCAGGCTCAACGGATACAACACTGTTACCTGCCAGCACCACCACCTCAGGCCCCAGTCAGGAATCAACAACTTCCCACAGCAGCCCAGGTTCAACTGACACAGCACTGTCCCCTGGCAGTACCACAGCCTTATCCTTTGGTCAAGAATCTACAACCTTCCACAGCAGCCCAGGCTCCACTCACACAACGCTCTTCCCTGACAGCACCACAAGCTCAGGCATCGTTGAA…	exonic	MUC12		nonframeshift insertion	MUC12:NM_001164462:exon2:c.13653_13654insAGCCCCAGATCACCAGCCACAACACTCTCACCTGCCAGCACGACAAGCTCAGGCGTCAGTGAAGAATCCACCACCTCCCACAGCCGACCAGGCTCAACGCACACAACAGCATTCCCTGACAGCACCACCACGCCAGGCCTCAGTCGGCATTCTACAACTTCCCACAGCAGCCCAGGCTCAACGGATACAACACTGTTACCTGCCAGCACCACCACCTCAGGCCCCAGTCAGGAATCAACAACTTCCCACAGCAGCCCAGGTTCAACTGACACAGCACTGTCCCCTGGCAGTACCACAGCCTTATCCTTTGGTCAAGAATCTACAACCTTCCACAGCAGCCCAGGCTCCACTCACACAA…	7q22.1
chr7	101004371	101004371	-	GACCTACCACAGCAGCCCGGGCTCAACTCAAACAATGCACTTCCCTGAAAGCGACACAACTTCAGGCCGTGGTGAAGAATCAACAACTTCCCACAGCAGCACAACACACACAATATCTTCAGCTCCTAGCACCACATCTGCCCTTGTTGAAGAACCTACCAGCTACCACAGCAGCCCGGGCTCAACTGCAACAACACACTTCCCTGACAGCTCCACAACCTCAGGCCGTAGTGAGGAATCAACAGCATCCCACAGCAACCAAGACGCAACGGGAACAATAGTCCTACCTGCCCGCTCCACAACCTCAGTTCTTCTTGGAGAATCTACGACCTCACCCATCAGTTCAGGCTCAATGGAAACGACAGCGTTACCCGGCAGTACCACAACGCCAGGCCTCAG…	exonic	MUC12		nonframeshift insertion	MUC12:NM_001164462:exon2:c.13808_13809insGACCTACCACAGCAGCCCGGGCTCAACTCAAACAATGCACTTCCCTGAAAGCGACACAACTTCAGGCCGTGGTGAAGAATCAACAACTTCCCACAGCAGCACAACACACACAATATCTTCAGCTCCTAGCACCACATCTGCCCTTGTTGAAGAACCTACCAGCTACCACAGCAGCCCGGGCTCAACTGCAACAACACACTTCCCTGACAGCTCCACAACCTCAGGCCGTAGTGAGGAATCAACAGCATCCCACAGCAACCAAGACGCAACGGGAACAATAGTCCTACCTGCCCGCTCCACAACCTCAGTTCTTCTTGGAGAATCTACGACCTCACCCATCAGTTCAGGCTCAATGGAA…	7q22.1
chr7	112741330	112779174	TTTTTTAAAAAAATAATTTTTTTCTTGCTTCCAGTGTGGTTGGAGAAACTTTAACAAAAATTGACTATCATGGGAAGATCTTTGTATTAATAGCTCTGGAAGAGAGTGTTAGACTATCTTAGGAGGCATACTGCTTCACATAAGTGAAGATAATAAGAGACATGGCCTCTATCCATTGTAGCCATTAAGATCCTGTCGGGATATAGTAGTCACACTACTTATTTAACAGAAAATATAACATAAGGAATTGTTAATTAGGTATAAAGTTGTTAGTTAGGTGGCTAAAAAGGCAAAAAGGAAACATAAAGCAACTGCAGGAGCAGATACCACTCCTAGGGCTGGGGGAACAAAGGGAAGAGGTTGCACATACAGGTTTGAGTATTTCTTATCCAAAATGCT…	-	exonic	TMEM168		stoploss	TMEM168:NM_022484:exon3:c.1129_6912del:p.P377_*698del	TMEM168:NM_001287497:exon4:c.1129_6912del:p.P377_*698del	7q31.1
chr7	143127750	143196814		-	exonic	PIP	TAS2R39		stoploss	PIP:NM_002652:exon1:c.-39_481del	TAS2R39:NM_176881:exon1:c.1_1017del:p.M1_*339del	7q34
chr8	6992888	7011986	TGTGTAAATCTCAGCTTCTCTAAAATATTGATGAAATAGGAGAGAACTTTCTCAATTGAATCCCAAAGTGTCACAAAGAGCCCATTGTGGTGGGGGCATGGAATTGTGGACTCTTTGGAGAGACTGAGGAACCCCGTCTCACCCATTCTTAGTTTGAATTTTTCCTGTGGGGAGCTGGGGTAGTGTGGGATCCAGGTGGAGTCTCAACCTCTCCCCTCAGTGACAGACTCAGAGGAGGGTGTGGAACTCCAGAGCTGGCTGAAACAACGGAGAGAGAAGTAGGGGTTTTCTCCCGGAGATCAGCTATGAAGTCCCAGGGAAGATGACCATTATTCACACGGCTGTCATCTGGGGAGAGACCCCAAGTTAAGATCAAGAGAAAAAAGCGGGAAACAAAAT…	-	exonic	DEFA1	DEFA1B		startloss	DEFA1B:NM_001042500:exon1:c.1_285del:p.M1?	DEFA1B:NM_001302265:exon1:c.1_306del:p.M1?	DEFA1:NM_004084:exon1:c.1_285del:p.M1?	8p23.1
chr8	10610071	10610071	-	TTTAGTCCCCTCTAACTGCACCCCCTCTTCTTGCAGCCCTTCTTCTGTTTTAGTTTCCTCTAACTGCACCCCCTCTTCTTGCAGCCCTTCTTCTGTTTTAGTTTCCTCTAACTGCACCCCCTCTTCTTGCAGCCCTTCTTCTGTTTTAGTTTCCTCTAACTGCACCCCCTCTTCTTGCAGCCCTTCTTCTGT	exonic	RP1L1		nonframeshift insertion	RP1L1:NM_178857:exon4:c.4026_4027insACAGAAGAAGGGCTGCAAGAAGAGGGGGTGCAGTTAGAGGAAACTAAAACAGAAGAAGGGCTGCAAGAAGAGGGGGTGCAGTTAGAGGAAACTAAAACAGAAGAAGGGCTGCAAGAAGAGGGGGTGCAGTTAGAGGAAACTAAAACAGAAGAAGGGCTGCAAGAAGAGGGGGTGCAGTTAGAGGGGACTAAA:p.E1343_G2392delinsTEEGLQEEGVQLEETKTEEGLQEEGVQLEETKTEEGLQEEGVQLEETKTEEGLQEEGVQLEGTKETEGEGQQEEEAQLEEIEETGGEGLQEEGVQLEEVKEGPEGGLQGEALEEGLKEEGLPEEGSVHGQELSEASSPDGKGSQEDDPVQE…	8p23.1
chr8	10610114	10610114	-	ATTACTTTAGTCCCCTCTAACTGCACCCCCTCTTCTTGCAGCCCTTCTTCC	exonic	RP1L1		nonframeshift insertion	RP1L1:NM_178857:exon4:c.3983_3984insGGAAGAAGGGCTGCAAGAAGAGGGGGTGCAGTTAGAGGGGACTAAAGTAAT:p.G1330_G2392delinsEGLQEEGVQLEGTKVIEGLQEEGVQLEETKETEGEGQQEEEAQLEEIEETGGEGLQEEGVQLEEVKEGPEGGLQGEALEEGLKEEGLPEEGSVHGQELSEASSPDGKGSQEDDPVQEEEAGRASASAEPCPAEGTEEPTEPPSHLSETDPSASERQSGSQLEPGLEKPPGATMMGQEHTQAQPTQGAAERSSSVACSAALDCDPIWVSVLLKKTEKAFLAHLASAVAELRARWGLQDNDLLDQMAAELQQDVAQRLQDSTKRELQKLQGRAGRMVLEPPREALTGELLLQTQ…	8p23.1
chr8	143859401	143864197	TCCACGGTCAGCGTGCCCGCCCGGTATCTGCTCAGCAGGTCCTGGCGCCGGTCCTCGGACACCTCGCGGTAGAAGAGGAGCTCCCAGACGGAGACGCTCTGGCCCTGGAGGGCGCCCGAGCCTGGCATCACGCGGGCGTCGCGCAGGGCACAGCGCAGCTCCTCGCTCAGCTGGTGCACGGCGGAGCCCCGGCCTGCCAGCTGCAGCATGTAGAGCCCGGTGTCCGGGTCGGGCACGCAGCGGCGCAGCAGCTGCACGTACGTGAGGTTCTCGTGCGTGTTGGGGTCGAAGAAGCCCTTGGTGTCGTCGCTGGGGTGGGCCAGGACACGGTTCATCTCCTCGTCGAAGTAGCCGCGCCGGTAGGCCACGTCCACGGGCACGCGGTGGCTGTGCACGGGG…	-	exonic	EPPK1		nonframeshift deletion	EPPK1:NM_031308:exon2:c.9057_13853del:p.G3043_A4641del	8q24.3
chr8	143866372	143866372	-	CCGCCCACCACGCCCGCGGCCACGGCCTCCTCCACCGACAGCCTCAGGTTGCGCACGGGGTCGATGACGAAGCCGGTGGCCGCCTGCGCCTCCAGCAGCACCAGGGCCGTGCCGGGCCGCAGCACGCCCTTCCACATGGCCTGGTAGATGCTCATCTTCTCCTGGCGGCCGGGCTGGTCCTTGGCGGGCACCAGGACGCCCGCGATGCAGCTGGTGCCCTCCAGGTAGCGCTTGACCGAGTCCATCTCCGTCACCTCCTGCAGCGTCTTAGTGCCCTGGGCCAGGTCCCGCAGGGTCTCGGGGCCCAGGATCCCGGACGTGTGCAGCTCGGAGGCGGACACCTGGCGCCTCAGGCCGCGGAAGGACACCTTGCTGAGCCGCTCCTCCGTCTCCTCGATG…	exonic	EPPK1		nonframeshift insertion	EPPK1:NM_031308:exon2:c.6881_6882insTGAGATCCAGGAGAAGCTGCTGTCGGCCGAGCGCGCCGTCACCGGCTACACCGACCCCTACACCGGACAGCAGATCTCTCTCTTCCAGGCCATGCAGAAGGACCTCATCGTCCGGGAGCACGGCATCCGCCTGCTGGAGGCCCAGATCGCCACGGGCGGCGTCATCGACCCCGTGCACAGCCACCGCGTGCCCGTGGACGTGGCCTACCGGCGCGGCTACTTCGACGAGGAGATGAACCGCGTCCTGGCCGACCCCAGCGACGACACCAAGGGCTTCTTCGACCCCAACACGCACGAGAACCTCACGTACGTGCAGCTGCTGCGCCGCTGCGTGCCCGACCCGGACACCGGGCTCTACATGCT…	8q24.3
chr9	35906604	35906604	-	CCACCGCCACCCCCACCACACCCCTCACCACCTCCACCACCACCACCCCCACCACACCCCTCACCACCTCCACCACCACCACCACCACCA	exonic	HRCT1		nonframeshift insertion	HRCT1:NM_001039792:exon1:c.317_318insCCACCGCCACCCCCACCACACCCCTCACCACCTCCACCACCACCACCCCCACCACACCCCTCACCACCTCCACCACCACCACCACCACCA:p.H109_H110insPHHTPHHLHHHHPHHTPHHLHHHHHHHHRH	9p13.3
chr9	88133967	88137434	GCCATGGTGAAACCCCATCTCTACTAAAAATACAAAAATTAGCCAGGCGTGGTGGCGGGCGCCTGTAATCCCCAGCTACTCAGGACGCTAAGACAGGAGAATAGCTTGAACTCTGGAAGCAAAGGTGGCACTGAGCCGGTATCGCTCCATTTCACTGCAGCCTGCACAAAAAACAAAATAAATAAAAATAACACACAAACACACACGCACACACACAGGGATTTTCAATATGAGGTCCACCATGGACGCCATCAGTCCCTGTTCCTCTGCTCCAGGAACACCCAGGCTCAGGCCCGCAGGCACCACTGAGCTGTCAGGTAGCATTCTGCTTGCCAGGAGACCAGAGGAGATGCCAGGCCCCGGTGGGAGGCCCTCGGGGGCCCAGCACAGGCCCCATAT…	-	exonic	SPATA31C2		startloss	SPATA31C2:NM_001166137:exon1:c.1_189del:p.M1?	9q22.1
chr9	133071433	133071530	GGGCCCCCCCCGTGCCGCCCACGGGTGACTCCGGGGCCCCCCCCGTGCCGCCCACGGGTGACTCCGGCGCCCCCCCCGTGCCGCCCACGGGTGACGCC	-	exonic	CEL		frameshift deletion	CEL:NM_001807:exon11:c.1931_2028del:p.V648Rfs*6	9q34.13
chr9	133071466	133071530	GGGCCCCCCCCGTGCCGCCCACGGGTGACTCCGGCGCCCCCCCCGTGCCGCCCACGGGTGACGCC	-	exonic	CEL		frameshift deletion	CEL:NM_001807:exon11:c.1964_2028del:p.V659Rfs*6	9q34.13
chr10	37170148	37181940	TTTTTTTTTTAATAGATGACTGTGTGTGTGTGTGACTTATAATTTTAAAAAATCAGTCAAGCAATCATTACTTGATGACTCTTTGCTAGGCACCGCATTTTAGAAGAGTGACCCCAAAGCATTTGGCCTTGGTGTGTTTTAATGCTACTGTAATGAATTGCCTAGAGATACAAAAGAGCCTGAAGTAGTTTTTGTCATTCCCGTGAACGTTTACAACATTTTACAACAGGCCTTGCACGGTGGCACATGCCTGGAATCCTAGCAGTTTGGGAGACAAAGGCGGGCAGATAAGTTAAGGTCAGGAGTCCCAGACCAGCCTGGTCAAACTAGTGAAACCCCATCTCTACTAAACATAACAAAAAATAGCCGGTTGTGGTGGTGGGTGCCTGTCATCTCAGC…	-	exonic	ANKRD30A		nonframeshift deletion	ANKRD30A:NM_052997:exon20:c.1988_2089del:p.G663_A696del	10p11.21
chr10	68827628	68827963	CCCGGCCCGTGCAGCTGGCGCCGGGCTCGCTGGCGCTAGTGCTGTGCCGGCTGGAGGCGCAGAAGGCGGCGGGGGCCGCGGAGGAGCCTGGTGGGCGCGCGGTGTTCCGCGCTTTCCGTCGCGCCAACGCGCGCTGCTTCTGGAACGCGCGGCTGGCGCGCGCCGCCTCGCGGCTGGCCTTCCAGGGCTGGCTGCGGCGGGGGGTGCTGCTGGTGCGCGCGCCCCCCGCCTGCCTGCAGGTGCTGCGCGATGCCTGGCGGCGCCGGGCCCTGCGGCCGCCGCGCGGCTTCCGCATCAGGGCGGTGGGTGAGTGCGGGACCCGGAGGGGAGGGGCGT	-	exonic	STOX1		nonframeshift deletion	STOX1:NM_001130159:exon1:c.5_310del:p.A2_V103del	STOX1:NM_001130160:exon1:c.5_310del:p.A2_V103del	STOX1:NM_001130161:exon1:c.5_310del:p.A2_V103del	STOX1:NM_152709:exon1:c.5_310del:p.A2_V103del	10q22.1
chr10	103992646	103992646	-	GTAAATACCTTTTTGTTCTTTCTGTTCATATCTTAAATTATACTTGATAAGATGAAAGAATTTCAACCATATATAAATATATTCAAATATGTAAGTATCGAGTAAAGTT	exonic	SLK		stopgain	SLK:NM_001304743:exon3:c.364_365insGTAAATACCTTTTTGTTCTTTCTGTTCATATCTTAAATTATACTTGATAAGATGAAAGAATTTCAACCATATATAAATATATTCAAATATGTAAGTATCGAGTAAAGTT:p.E122Gfs*16	SLK:NM_014720:exon3:c.364_365insGTAAATACCTTTTTGTTCTTTCTGTTCATATCTTAAATTATACTTGATAAGATGAAAGAATTTCAACCATATATAAATATATTCAAATATGTAAGTATCGAGTAAAGTT:p.E122Gfs*16	10q24.33
chr10	122581582	122594284	AGAAATGGAGGGCTCAGTCTGGTCTCCAGCAGGACCTTTGTCCCTGGATGAGTTCACAGCACAGGAGACCTGGGAAGACACATGGGAAACAAATGGCAGGAACAAGAAGTGGAATTGTTGTCACGTTGATTCCTCCTCCCAGAGATCCTTTTGTTCTGTGCCTTTTCCCTTCAAGTCTAATTCTGTCTTTTCCTTTTGTTGCAATTTACAGATACTTGGCCGACCTCACATGCATCAACAGCAGGTAAATAACCCTCTCACCCCTCCCTAGGACTCACTATCTCTGGACATATTTTGTGTTTGAAACTGATAGGATGAGGCTCAATGTGGGCTTCTCTGTTTTCATGTCCCTGTGGGTTGCGTGGGAGGAAGGTGGAATCTCTGAGGAGCCAGTCCTGG…	-	exonic	DMBT1		nonframeshift deletion	DMBT1:NM_001320644:exon12:c.1034_2530del:p.R512_Y1010del	DMBT1:NM_001377530:exon12:c.1034_2530del:p.R512_Y1010del	DMBT1:NM_007329:exon12:c.1034_2530del:p.R512_Y1010del	DMBT1:NM_017579:exon12:c.1034_2500del:p.D464_S952del	10q26.13
chr10	122602825	122606883	TAAGATGTGCAAGGGAGTGGGTTGGTTTAGGTCAACTGGGTTACCCTGCGCAGACACAATTTGATCTCCTCAGAGCTGGCAATAGTGGACAGGATCTGCCTCAACCCCTTACACGGTGCATCTCTGTGGGGATGTGCATGGCAATGTCCCTCCCTGTGTGATAGGAACTAGGATGGACTGAGTGTCAGACTCGCCCATTTCTTTCCCTCCTCATTCCAGTTTTGTCGACTTCTGTGTAACATTCCTGATCTGACCTTCTCTTCTCTTTCTCACAGCTTCCCAGTCCCAGCCGACACCCAGCCCAGGTAAGTTCCCAGTGTCCTTCCTCAAAATGTCCCTTCTCTTTCTGCCCAATCACCCCTTCCCCACTCCACAGAGCTCTCCTGTTTCTCTGTGTGG…	-	exonic	DMBT1		nonframeshift deletion	DMBT1:NM_001377530:exon30:c.3668_4054del:p.H1497_S1625del	10q26.13
chr10	122602825	122610942	TAAGATGTGCAAGGGAGTGGGTTGGTTTAGGTCAACTGGGTTACCCTGCGCAGACACAATTTGATCTCCTCAGAGCTGGCAATAGTGGACAGGATCTGCCTCAACCCCTTACACGGTGCATCTCTGTGGGGATGTGCATGGCAATGTCCCTCCCTGTGTGATAGGAACTAGGATGGACTGAGTGTCAGACTCGCCCATTTCTTTCCCTCCTCATTCCAGTTTTGTCGACTTCTGTGTAACATTCCTGATCTGACCTTCTCTTCTCTTTCTCACAGCTTCCCAGTCCCAGCCGACACCCAGCCCAGGTAAGTTCCCAGTGTCCTTCCTCAAAATGTCCCTTCTCTTTCTGCCCAATCACCCCTTCCCCACTCCACAGAGCTCTCCTGTTTCTCTGTGTGG…	-	exonic	DMBT1		nonframeshift deletion	DMBT1:NM_017579:exon29:c.3638_4024del:p.H1358_S1486del	DMBT1:NM_001320644:exon30:c.3668_4054del:p.H1368_S1496del	DMBT1:NM_001377530:exon30:c.3668_4441del:p.H1368_S1625del	DMBT1:NM_007329:exon30:c.3668_4054del:p.H1368_S1496del	10q26.13
chr10	132140570	132140647	CTTGGAGGAGGTAACGAGGGTCTCCTGCCGGGTCCTGGGCTTGGAGGAGGTAACGAGGGTCTCCTGCCGGGTCCTGGG	-	exonic	JAKMIP3		frameshift deletion	JAKMIP3:NM_001323089:exon9:c.1248_1257del:p.D416Efs*10	JAKMIP3:NM_001105521:exon10:c.1464_1473del:p.D488Efs*10	JAKMIP3:NM_001323086:exon10:c.1464_1473del:p.D488Efs*10	JAKMIP3:NM_001323087:exon10:c.1464_1473del:p.D488Efs*10	JAKMIP3:NM_001323088:exon10:c.1458_1467del:p.D486Efs*10	JAKMIP3:NM_001323090:exon10:c.1464_1473del:p.D488Efs*10	10q26.3
chr11	640090	640090	-	CCGCGCCCGGCCTCCCCCCGGACCCCTGCGGCCCCGACTGTGCGCCCCCCGCGCCCGGCCTCCCCCAGGACCCCTGCGGCCCCGACTGTGCGCCCCCCGCGCCCGGCCTTCCCCGGGGTCCCTGCGGCCCCGACTGTGCGCCCC	exonic	DRD4		nonframeshift insertion	DRD4:NM_000797:exon3:c.841_842insCCGCGCCCGGCCTCCCCCCGGACCCCTGCGGCCCCGACTGTGCGCCCCCCGCGCCCGGCCTCCCCCAGGACCCCTGCGGCCCCGACTGTGCGCCCCCCGCGCCCGGCCTTCCCCGGGGTCCCTGCGGCCCCGACTGTGCGCCCC:p.P283_S284insGLPPDPCGPDCAPPAPGLPQDPCGPDCAPPAPGLPRGPCGPDCAPPAP	11p15.5
chr11	720108	720170	TGGACGACGCCATCCGGAAGCTGGTGCAGCTGAGCTCCAAGGAGAAGATCTGGACCCAGGAGA	-	exonic	EPS8L2		nonframeshift deletion	EPS8L2:NM_022772:exon5:c.212_274del:p.D72_M92del	11p15.5
chr11	1017981	1017981	-	GTGATGGGGTTGGATAGGTAGTGGTGGTCTGGAAGGATGTTGCAGTCATAGGACCTGTGGAAGAGAAGGGACTGCTCCCTGTAGGTGAGGAGTGTGTGGTGAAGGGTGTGGTTAGCCTGCTGCTGGTGGCTGAGGTGGTGTGGGCCACAGGGGTGCCGGTTCCTGGACTGGTGGGATTGGGGGTGATGGCGGTAGAAGTTGGGGTGACTTCAGGAAGGTGTGTGGAGGAAGTTTGTGAATGTAGGGATGTAGAGGTTTTGGCTGTGTTGAATGAGCTCAGGGCTTGGCTCGTCCCGCTGGTGGTCGGCGTCATTGTTGGCGCTGTGTGGGTGGACCCTGTGGCCTTGAGCGTTGTTGGTGGAGGAACGGTGCCTGTTGGCGTTGAGTGGATGGAGGCAG…	exonic	MUC6		nonframeshift insertion	MUC6:NM_005961:exon31:c.4819_4820insTCCCTCAGACCACTCTTCTCACTCACGTTCCACCTTTCTCAACCTCTTTGGTGACTCCAATTACTCACACAGTCATCACCCCTACCCACCCACAGATGTCCACTTCTGCCTATATCCACTCAACGCCAACAGGCACGATTGCTCCACCAACAACAGTTAAGGCCACAAGGTCCACCTACACAGCCCCACTAATGACGGCAACCACCAGTAGGATCAGCCAAGCCCACAGCTCAATCAGCACAGCCAAAACCTCTACATCCCTCCACTCACATGCTTCCTCCACACACCATCCTGAAGTCACCCCAACTTCTACCACCAACGTGACTCCCAAGTCTACCAGTAGAGGCACCAGCACCCCTGTGA…	11p15.5
chr11	1095032	1095032	-	CACCAACCACCACTCCCAGCCCTCCAACAACGACCACAACCACCCCTCCACCAACCACCACTCCCAGCCCTCCAACGACTACACCCATCACTCCACCAACCAGCACTACCACCCTTCCACCAACCACCACTCCCAGCCCTCCACCAACCACCACAACCACCCCTCCACCAACCACCACTCCCAGCCCTCCAACAACCACCACTCCCAGCCCTCCAATAACCACCACAACCACCCCTCCACCAACCACCACTCCCAGCTCTCCAATAACCACCACTCCCAGCCCTCCAACAACCACCATGACCACCCCTTCACCAACCACCACCCCCAGCTCTCCAATAACCACCACAACCACCCCTTCCTCAACTACCACTCCCAGCCCTCCACCAACCACCATGACCA…	exonic	MUC2		unknown	UNKNOWN	11p15.5
chr11	1096722	1096722	-	GACCCCAACCCCAACACCCACCGGCACACAGACCCCAACATCGACACCCATCACCACCACCACTACGGTGACCCCAACCCCAACACCCACCGGCACACAGACCCCAACCACGACACCCATCACCACCAACACCACGGTGACCCCAACCCCGACACCCACCGGCACACAGACCCCAACCACGGTACTCATCACCACCACCACTACGATGACACCAACCCCAACACCCACCAGCACAAAGAGTACAACCGTGACACCCATCACCACCACCACTACTGTGACCCCAACCCCAACACCCACCGGCACACAGAGTACAACCCTGACACCCATCACCACCACCACTACGGTGACCCCAACCCCAACACCCACCGGCATACAGACCCCAACAACGACACCCATCAG…	exonic	MUC2		unknown	UNKNOWN	11p15.5
chr11	1096722	1096722	-	GACCCCAACCCCAACACCCACCGGCACACAGACCCCAACATCGACACCCATCACCACCACCACTACGGTGACCCCAACCCCAACACCCACCGGCACACAGACCCCAACCACGACACCCATCACCACCAACACCACGGTGACCCCAACCCCGACACCCACCGGCACACAGACCCCAACCACGGTACTCATCACCACCACCACTACGATGACACCAACCCCAACACCCACCAGCACAAAGAGTACAACCGTGACACCCATCACCACCACCACTACTGTGACCCCAACCCCAACACCCACCGGCACACAGAGTACAACCCTGACACCCATCACCACCACCACTACGGTGACCCCAACCCCAACACCCACCGGCATACAGACCCCAACAACGACACCCATCAG…	exonic	MUC2		unknown	UNKNOWN	11p15.5
chr11	1097593	1097593	-	CCAACCCCAACACCCACCGGCACACAGAGTACAACCCTGACACCCATCACCACCACCACCACGGTGACA	exonic	MUC2		unknown	UNKNOWN	11p15.5
chr11	1098035	1098035	-	GTACAACCCTGACACCCATCACCACCACCACCACGGTGACACCAACCCCAACACCCACCGGCACACAGACCCCAACCCCGACACCCATCTCCACCACCACTACGGTGACCCCAACCCCAACACCCACCGGCACACAGACCCCAACCATGACACCCATCACCACCACCACCACGGTGACCCCAACCCCAACACCCACCGGCACACAGACCCCAACAACGACACCCATCAGCACCACCACCACGGTGACCCCAACCCCAACACCCACCGGCACACAGACCCCAAGATCGACACCCATCACCACCACCACTACGGTGACCCCAACCCCAACACCCACCGGCACACAGACCCCAACCCCGACACCCATCACCACCACCACCACGGTGACCCCAACCCCAACAC…	exonic	MUC2		unknown	UNKNOWN	11p15.5
chr11	1098466	1098466	-	AACGACACCCATCAGCACCACCACCACGGTGACCCCAACCCCAACACCCACCGGCACACAGACCCCAAG	exonic	MUC2		unknown	UNKNOWN	11p15.5
chr11	1099046	1099046	-	GTGACCCCAACCCCAATACCCACCGGCACACAGACCCCAACCACGACACCCATCACCACCACCACCACGGTGACCCCAACCCCAACACCCACTGGCACACAGGCCCCAACCCCAACAGCCATCACCACCACCACTACGGTGACCCCAACCCCAACACCCACCGGCACACAGACCCCAACCACGACACCCATCACCACCACCACCACGGTGACCCCAACCCCAATACCCACCGGCACACAGAGTACAACCCTGACACCCATCACCACCACCACCACGGTGACACCAACCCCAACACCCACCAGCACACAGACCCCAACCCCGACACCCATCTCCACCACCACTACGGTGACCCCAACCCCAACACCCACCGGCACACAGACCCCAACCATGACACCCATC…	exonic	MUC2		unknown	UNKNOWN	11p15.5
chr11	1184994	1184994	-	ACAACCTCTGCTCCTACAACCAGCACAACTTCTGTCCCTACAACCAGCACAATCTCTGGTCCTAAAACTACTCCGAGCCCTGTTCCTACCACCAGCACAACCTCTGCTGCTACAACAAGCACAATCTCTGCTCCTACAACGAGCACAACTTCTGTCCCTGGAACTACTCCCAGCCCTGTTCTCACCACCAGC	exonic	MUC5AC		nonframeshift insertion	MUC5AC:NM_001304359:exon31:c.6849_6850insACAACCTCTGCTCCTACAACCAGCACAACTTCTGTCCCTACAACCAGCACAATCTCTGGTCCTAAAACTACTCCGAGCCCTGTTCCTACCACCAGCACAACCTCTGCTGCTACAACAAGCACAATCTCTGCTCCTACAACGAGCACAACTTCTGTCCCTGGAACTACTCCCAGCCCTGTTCTCACCACCAGC:p.T2290_R2291insSTTSVPTTSTISGPKTTPSPVPTTSTTSAATTSTISAPTTSTTSVPGTTPSPVLTTSTTSAPTT	11p15.5
chr11	1191751	1191822	AGCACAACCTCTGGTCCTGGAACTTCTCTCAGCCCTGTTCCCACCACGAGCACAACCTCTGCTCCTACAACT	-	exonic	MUC5AC		nonframeshift deletion	MUC5AC:NM_001304359:exon31:c.13606_13677del:p.S4544_T4567del	11p15.5
chr11	1255551	1255668	CCTGTGCGGTGAGTGGGGGCGGCCCCGGGCCCCCCAGACCCCTCGGCCTCTCTGAGTGTCCTGTGCGGTGAGTGGGGGCGGCCCCGGGCCCCCCAGACCCCTCGGCCTCTCTGAGTGT	-	exonic	MUC5B		frameshift deletion	MUC5B:NM_002458:exon37:c.16059_16066del:p.L5354Pfs*23	11p15.5
chr11	1584674	1584674	-	CCCCCACAAGAACCGCAGCCCCCCTTGCAGCCTCCACAGGAGCCACAGCCCCCCTTGGAG	exonic	KRTAP5-1		nonframeshift insertion	KRTAP5-1:NM_001005922:exon1:c.575_576insCTCCAAGGGGGGCTGTGGCTCCTGTGGAGGCTGCAAGGGGGGCTGCGGTTCTTGTGGGGG:p.S199_G200insCGGCKGGCGSCGGSKGGCGS	11p15.5
chr11	1621710	1621710	-	TTGGAGCCCCCACAGGAGCCACAGCCCCCCTTGGAACCCCCACAGGAGCCACAGCCCCCCTTGGAGCCCCCACAGGAGCCACAGCCCCCCTTGGACCCCCCACAGGAGACACAGCCCCCCTTGGAACCCCCACAGGAGCCACAGCCCCCCTTGGAACCCCCACAGGAGACACAGCCCCCC	exonic	KRTAP5-4		nonframeshift insertion	KRTAP5-4:NM_001012709:exon1:c.383_384insGGGGGGCTGTGTCTCCTGTGGGGGTTCCAAGGGGGGCTGTGGCTCCTGTGGGGGTTCCAAGGGGGGCTGTGTCTCCTGTGGGGGGTCCAAGGGGGGCTGTGGCTCCTGTGGGGGCTCCAAGGGGGGCTGTGGCTCCTGTGGGGGTTCCAAGGGGGGCTGTGGCTCCTGTGGGGGCTCCAA:p.C131_G132insVSCGGSKGGCGSCGGSKGGCVSCGGSKGGCGSCGGSKGGCGSCGGSKGGCGSCGGSKGGC	KRTAP5-4:NM_001347674:exon1:c.383_384insGGGGGGCTGTGTCTCCTGTGGGGGTTCCAAGGGGGGCTGTGGCTCCTGTGGGGGTTCCAAGGGGGGCTGTGTCTCCTGTGGGGGGTCCAAGGGGGGCTGTGGCTCCTGTGGGGGCTCCAAGGGGGGCTGTGGCTCCTGTGGGGGTTCCAAGGGGGGCTGTGGCTCCTGTGGGGGCTCCAA:p.C131_G132insVSCGGSKGGCGSCGGSKGGCVSCGGSKGGCGSCGGSKGGCGSCGGSKGGCGSCGGSKGGC	11p15.5
chr11	7688251	7693273	ATCCCAGGCTTGATTCTTAATTCCTGGACATCTGCAGCTGGATATCCCACAGGTAAATTGACAGGCACACATTAAATTCATCTTCAACCTCTCACACCCTCCTCAAATGTGCTACTGCTATGATATTCTCTTTTTTGGTCTTTGGAAATATTGTGCTTGGCAATGGCTTTGCTGAATGTACCCCCTGGTGGCCGAGAGAAGGAATCACTGCAGCCACACTTTACAAAAATTTTTCCACCCGGGGCTTCTTTGCATCATGAGGTCATTGTCAAAGAAGCCAGAACAAAGAGACCCCAACTGCTTTCATCCCTTCTTATGAAAATGAATTTTCATTCCCGACTCTCTCTATTATTCTGTGTCCTATGTGTCCGAAAATTTATAAAAATAAAAATAAAAAAT…	-	exonic	OVCH2		frameshift deletion	OVCH2:NM_198185:exon13:c.1414_1730del:p.L472fs*0	11p15.4
chr11	7789627	7811831	ATTTATAGATTCAATGCCATCCCCATTAAGCTACCAATGACTTTCTTCACAGAATTGGAAAAAACCACTTTAAAGTTCATATGGAACCAAAAAAGAGCCCGCATTGCCAAGACAATCCTAAGCCAAAAGAACAAAGCTGGAGGCATCATGCTACCTGACTTTGAACTATACAACAAGGCTACGGTAACCAAAACAGCATGGTATTGGTACCAAAACAGAGATACAGACCAATGGAACAGAACAGAGTCCTCAGAAACAACACTACACATCTACAACCATCTGATCTTTGACAAACCTGACAAAAACAAGCAATGGGGAAAGGATTCCCTATTTAATAAATGGTGCTGGGAAAACTGGCTAGCCATATGAGGAAAGCTGAAACTGGACCCCTTCTTTACA…	-	exonic	OR5P2		stoploss	OR5P2:NM_153444:exon1:c.1_969del:p.M1_*323del	11p15.4
chr11	55264128	55271068	CACCTCTTTAAGTTTAACAAAAATCCTACTATATGTTAGTTCAGAGTTTGGGTATCCCTAGGAGAAGTTAATTCAATCCAAGAGAAAATAAAAAGGTCCGATATCTTTAATGATTTTTTCTCTTCTATTCAACCTAAATTGGTTTAATTGCTGTTTTTTATTTGTTTATTTGGTTGGTTGATTGGTTTTTCTATTTCGCTTTGGATTTGGTTTTTTATTTTACTTTAATTTTATATTATTTTCAGTCCTGAGATAAACGTGCAGGACATGCAGGCTTGTTACACAGGTAAACATGTGCCATGGTGGTTTGCTGCCCCACTGTTGTGTCTCTCTCTCAAAATATATCATAGGACCCTCTAGCCATCTTCTCGTATTTCTTTGGCCAAGACAGTTTTTCCC…	-	exonic	TRIM48		stoploss	TRIM48:NM_024114:exon2:c.45_1308del:p.M17Sfs*13	11q11
chr11	56376094	56376094	-	TTTCACACCATCCTCACCTTCCGCCTCTCCTATTGCCACTCCAACATTGTCAACCATTTCTATTGTGATGACATGCCTCTCCTCAGGCTAACTTGCTCAGACACTCGCTTCAAACAGCTATGGATTTTGGCCTGTGCTGGTATCACATTCATCTGCTCTGTTCTGATTGTCTTTGTCTCCTACATGTTCATTATTTTTGCCATCCTGAGGATGAGCTCAGCTGAAGGAAGACGCAAAGCCTTCTCCACCTGTAGCTCTCACATGCTGGCAGTCACCATATTCTATGGCACCCTGATCTTTATGTACTTACAACCAAGCTCAAGCCATTCTCTTGATGCAGACAAGATGGCCTCTGTCTTCTACACGGTGATTATTCCCATGTTGAATCCCTTGATTTAC…	exonic	OR8U1	OR8U8		stopgain	OR8U1:NM_001005204:exon1:c.471_472insTTTCACACCATCCTCACCTTCCGCCTCTCCTATTGCCACTCCAACATTGTCAACCATTTCTATTGTGATGACATGCCTCTCCTCAGGCTAACTTGCTCAGACACTCGCTTCAAACAGCTATGGATTTTGGCCTGTGCTGGTATCACATTCATCTGCTCTGTTCTGATTGTCTTTGTCTCCTACATGTTCATTATTTTTGCCATCCTGAGGATGAGCTCAGCTGAAGGAAGACGCAAAGCCTTCTCCACCTGTAGCTCTCACATGCTGGCAGTCACCATATTCTATGGCACCCTGATCTTTATGTACTTACAACCAAGCTCAAGCCATTCTCTTGATGCAGACAAGATGGCCTCTGTCTTCTA…	11q12.1
chr11	61205471	61224299	ATGGGGAACAAAAAGATTGAGAGGGGGCAAATTTAGATAAAGTGGTCACGGAAGGCCTGTTGGCAGAGGGGACATTTGACTAGAGAGCTGAATGATTGATTTTTGATAAAAGGATCAGCCAAGGAAAGATCTAGAATAAACATTTTCCTAGCACAAGGAATAGCCAGTGCAAAGGCCCTAGGGCAGGAGTGACTGGTCATCGCCAAAGAACAGCAAGCAGACCAGTGTGGCGGGAACAGAGCCGGCAGGGGGAAAATGCTGCCACTAACAAGAAAAATACTGGTTGATTGGCGGAGGCGGGTGGATCACTTGAGGTCAGGAGTTCGAGACCAGCCCGGCAACATGGTGAAACCCCGTCTCTACTAAAAATACAAAAATTTGCCGGGCATGATGGCACAC…	-	exonic	PGA3	PGA4		stoploss	PGA4:NM_001079808:exon1:c.1_219del:p.K2_M74del	PGA3:NM_001079807:exon3:c.220_1563del:p.M74_*389del	11q12.2
chr11	124250539	124251389	GATTTATAGCCTGAGGAATAAAGATGTCCATGTTTCCCTGAAGAAAATGCTACAGAGAAGAACATTATTGTAAACAGTAATAATAAGAAGATGATATATTAATCCTAAGTAGTGGACTGTTACATTGTATGAATGGATGTCTTTCACTTTAATGCATCTGTCAATAATTTTTACCATTTGGTGAGATTATATTACCATTATTTTTTCATTTCATGACCCTTTGATGTCATTTCCCATGTGGGGTTTTAACTCATATGTATCAATGAGACACAAATTAATATAAATACTAAAATCGACATGAGTACATAGACTCATTAATGCCAGCCCCATGTTCTTACCTCTTTTCTTTTACACAATTGATAAAATTCAGCTCAGTTCTCAACCATAATGAAAATACCA…	-	exonic	OR8G1		stoploss	OR8G1:NM_001002905:exon1:c.864_936del:p.L288fs*0	11q24.2
chr11	134375741	134375810	ACATGTGAGTCCTGGCAGAAGCCATGGCCCATGTCTGCACATCCAGGGAGGAGGACAGAAGGCCCAGCTC	-	splicing	GLB1L2				11q25
chr11	134375741	134375950	ACATGTGAGTCCTGGCAGAAGCCATGGCCCATGTCTGCACATCCAGGGAGGAGGACAGAAGGCCCAGCTCACATGTGAGTCCTGGCAGAAGCCATGGCCCATGTCTGCACATCCAGGGAGGAGGACAGAAGGCCCAGCTCACATGTGAGTCCTGGCAGAAGCCATGGCCCATGTCTGCACATCCAGGGAGGAGGACAGAAGGCCCAGCTC	-	splicing	GLB1L2				11q25
chr12	10882446	10882508	TGTTGGGGTGGTCCTTGTGGCTTTCCCTGAGGAGGTGGTGGACCTTGTTGCTGCTGGCCTCCT	-	exonic	PRH1		nonframeshift deletion	PRH1:NM_001291315:exon5:c.330_392del:p.Q113_G133del	PRH1:NM_001291314:exon6:c.291_353del:p.Q100_G120del	12p13.2
chr12	11267714	11267776	GAGGCGGGGGACCTTGGGACTGGTTTCCTCCTTGTGGGGGTGGTCCTTCTGGCTTTCCCGGAC	-	exonic	PRB3		nonframeshift deletion	PRB3:NM_006249:exon3:c.473_535del:p.R158_P178del	12p13.2
chr12	11267782	11267970	GGGGGACCTTGGGACTGGTTTCCTCCTTGTGGGGGTGGTCCTTCTGGCTTTCCCGGACGAGGCGGGGGACCTTGGGACTGGTTTCCTCCTTGTGGGGGTGGTCCTTCTGGCTTTCCCGGACGAGGTGGGGGACCTTGGGACTGGTTTCCTCCTTGTGGGGGTTGTCCTTCTGGCTTTCCCGGACGAGGT	-	exonic	PRB3		nonframeshift deletion	PRB3:NM_006249:exon3:c.279_467del:p.Q102_G164del	12p13.2
chr12	11308619	11308619	-	TTCTGGCTTTCCTGGATGAGGTGGGGGACCTTGGGACTGGTTGCCTCCTTGTGGGGGTCGTCC	exonic	PRB4		nonframeshift insertion	PRB4:NM_002723:exon3:c.363_364insGGACGACCCCCACAAGGAGGCAACCAGTCCCAAGGTCCCCCACCTCATCCAGGAAAGCCAGAA:p.E121_R122insGRPPQGGNQSQGPPPHPGKPE	12p13.2
chr12	11353311	11353493	GGGTGGTCCTTGTGGCTTTCCTGGAGGTGGGGGACCTTGAGGTTTGTTGCCTCCTTGTGGGGGTGGTCCTTGTGGCTTTCCTGGAGGAGGTGGGGGACCTTGGGGCTGGTTGCCTCCTTGTGGGGGTGGTCCTTGTGGCTTTCCTGGAGGAGATTGGGAACTTCGGGACTTGTCTCCTTGTGG	-	exonic	PRB1		frameshift deletion	PRB1:NM_001367912:exon7:c.1426_1598del:p.T476Afs*68	12p13.2
chr12	11393004	11393189	ACTTCGGGACTTGCTGCCTCCTTGTGGGGGTGGTCCTTGTGGCTTTCCTGGAGGTGGGGGACCTTGAGGTTTGTTGCCTCCTTGTGGGGGTGGTCCTTGTGGCTTTCCTGGAGGAGGTGGGGGACCTTGAGGCTGGTTGCCTCCTTGTGGGGGTGGTCCTTGTGGCTTTCCTGGAGGAGATCGAGA	-	exonic	PRB1	PRB2		nonframeshift deletion	PRB2:NM_006248:exon3:c.889_1074del:p.S297_S358del	PRB1:NM_001367912:exon4:c.885_1070del:p.L296_S600delinsPDLLQESHKDHPHKEATSPRAPHLLQESHKDHPHKEATNLKVPHLQESHKDHPHKGTSPEVPDLLQENHKDHPHKEVTSPKVPHLLQESHKDHPHKEATDLKVPHLQESHKDHPHKEATSPEVPNLLQESHKDHPHKEATSPKVPHLLQESHKDHPHKEATNLKVPHLQESHKDHPHKEAASPKVPDLLQESHKDHPNKKATILKVPHLQQEAIPSSLRHLLLDSPRDHHALLKGADLPDLPSDSLPSHLGFNDRK*	12p13.2
chr12	40481949	40481949	-	GCTGGGGTGACAGAGACAATTAGACTATCAGCTGGGGTGACAGGGACAATTAGATCATCAGCTGGGGTAACAGGGATAACTGGACTATCAGCTGGAGTGACAGGGACAACTGGACCATCAGCTGGTGTGACAGGGCCAACTGGACTATTAGCTGGGGTGACAGAGACAACTGGACAGTCAGCTAAAGTGACAGGGACAACTGGACAATCTATCGGAGTGACAGGGACAACTAGATCATCAGATGGAGTGACAGGGATAACTGGACTATCAGCTGGAGTGACAGGGACAAATGGACTATCAGCTGTGACAGGAATGACTGGACTATCAGCTGAGGTGACAGGGACAACTGGACTATCAGTTGGGGTGACAGGGATAGCTGGACTCTCAGCTGGCGTGACA…	exonic	MUC19		unknown	UNKNOWN	12q12
chr12	40482917	40482917	-	AGTGACAAGGACAACTGGACTGTCAGCTGGAGAGACAGGGACAACTGGACTATCACCTGGAGTGACAGGGACAACAAGATCATCAGCTGGGCTAACAGGGAAAACAGGACTATCAGCTGGGGTGACAGGGAAAACTGGACTGTCAGCTGAAGTGACAGGGACAACTAGACTATCAGCTGGAGTGACAGGGACAACTGGACCATCACCTGGAGTAACAGGTACAACTGGAACACCAGCTGGGGTTACAGGGACAACTGAACTATCAGCTGGAGTGACAGGGAAAACTGGACTATCATCTGAAGTGACAGAAACAACTGGATTATCATATGGGGTGAAAAGGACAATTGGACTATCAGCTGGGTCGACAGGGACAAGTGGACAATCAGCTGGAGTGGCAGG…	exonic	MUC19		unknown	UNKNOWN	12q12
chr12	40486444	40486444	-	GTGACAGGTATAAATGGACTATCAGCAGGAGTGACAGGGACAACTGGACCATCAGCTGAAGTCACAGGGACAACTGGACCATCAGGTGGACTGACAGGGACAAGTGGACCATCAGGTGTAGTGACAGGGACAACTGGCCCATCAGCTGAAGTGACAGGGCTACCTGGAGTGTCAGCTGGGGTGACAGGGACAATTGGATCACCAGCTGGAGTGACAGGGACAACTGGCCCATCAGCTGAAGTGACAGGGCTACCTGGAGTATCAGCTGGGGTGACAGGGACAATTGGATCACCAGTTGGAGTGACAGGGACAACTCGGCTATCAGCTGTAGTGAGAGGGATAAGTGGACTATCAGCTGAGGTGATAGGGACAACTGGACTATCAGCTGGGGTGACAGGG…	exonic	MUC19		unknown	UNKNOWN	12q12
chr12	50352003	50352003	-	CCTGCGCCTGCTGAGGGGTGAGAGAGATCCCCAGAGCCTGGGCCTGCTGAGGGGTGAGAGGGATACCCAGGGCCTGGGCCTGCTGAGGGGTGAGAGGGATCCCCAGTT	exonic	FAM186A		nonframeshift insertion	FAM186A:NM_001145475:exon4:c.4828_4829insAACTGGGGATCCCTCTCACCCCTCAGCAGGCCCAGGCCCTGGGTATCCCTCTCACCCCTCAGCAGGCCCAGGCTCTGGGGATCTCTCTCACCCCTCAGCAGGCGCAGG:p.Q1609_A1610insELGIPLTPQQAQALGIPLTPQQAQALGISLTPQQAQ	12q13.12
chr12	56717835	56717903	AGACCTCCTTTTGGGGAGGGAGGAGTTGCAGCTGGGGTTGTGGGGGCCCCTTTGGGGGATGGGGTAGCT	-	exonic	NACA		nonframeshift deletion	NACA:NM_001365896:exon3:c.3627_3695del:p.L1232_G1254del	12q13.3
chr12	56718097	56718165	GGGGTGGGGTAGCTAGACCTCCTTTTGGGGAGGGAGGAGTTGCAGCTGGGGTTGTGGGTGCCCCTTTGT	-	exonic	NACA		nonframeshift deletion	NACA:NM_001365896:exon3:c.3365_3433del:p.H1122_P1144del	12q13.3
chr12	132148891	132150205	CCTCGGTGAGTGCCGCCGCCTCGCTCACACCACACCCCTAATCCCCTCGGTGAGTGCCGCCGCCTCACTCCTACCACACCCCTAATCCCCTCGGTGAGTGCCGCCGCCTCACTCCTACCACACCCCTAATCCCCTCGGTGAGTGCCGCCGCCTCACTCACACCACACCCCTAATCCCCTCGGTGAGTGCCGCCGCCTCACTCCTACCACACCCCTAATCCCCTCGGTGAGTGCCGCCGCCTCACTCCTACCACACCCCTAATCCCCTCGGTGAGTGCCGCCGCCTCGCTCACACCACACCCCTAATCCCCTCGGTGAGTGCCGCCGCCTCGCTCACACCACACCCCTAATCCCCTCGGTGAGTGCCGCCGCCTCGCTCACACCACACCCCTAATCCCCT…	-	exonic	NOC4L		frameshift deletion	NOC4L:NM_024078:exon9:c.897_901del:p.D299Efs*25	12q24.33
chr13	110456969	110457135	CGTGGGGCTCATGCCCTGCGTCTGCGTGGGACCCCAGGCGTCCGTGGGGCTGATGCCCTGCGTCTGCGTGGGACCCCAGGCGTCCGTGGGGCTGATGCCCTGCGTCTGCGTGGGACCCCAGGCGTCCGTGGGGCTGATGCCGTGCATCTGCGTGGGACCCCAGGCGT	-	exonic	COL4A2-AS2		frameshift deletion	COL4A2-AS2:NM_001267044:exon5:c.590_756del:p.D197Gfs*121	13q34
chr13	113404072	113404072	-	GAGCCCGTTCCTGAGCCCCTTTCTGGGCCTGACCCTGAGCCTCTATGTGGGTCTGCTCCCAACCCTGTTCCCAAGCCCGTTCCTGAGCCCCTTTCTGGGTCTGCCTCTGAGTCTCTATCTGGGTCTGCTCCCAGCCCTGATCCCGAGCCCGATCCCGAGCCCATTCCTGAGCCCCTTTCTGGGCCTGACCCTGAGCCTCTATGTGGGTCTGCTCCCGACCCTGTTCCT	exonic	LOC101928841		nonframeshift insertion	LOC101928841:NM_001304433:exon2:c.4117_4118insAGGAACAGGGTCGGGAGCAGACCCACATAGAGGCTCAGGGTCAGGCCCAGAAAGGGGCTCAGGAATGGGCTCGGGATCGGGCTCGGGATCAGGGCTGGGAGCAGACCCAGATAGAGACTCAGAGGCAGACCCAGAAAGGGGCTCAGGAACGGGCTTGGGAACAGGGTTGGGAGCAGACCCACATAGAGGCTCAGGGTCAGGCCCAGAAAGGGGCTCAGGAACGGGCTC:p.A1372_R1373insQEQGREQTHIEAQGQAQKGAQEWARDRARDQGWEQTQIETQRQTQKGAQERAWEQGWEQTHIEAQGQAQKGAQERA	LOC101928841:NM_001375393:exon2:c.4117_4118insAGGAACAGGGTCGGGAGCAGACCCACATAGAGGCTCAGGGTCAGGCCCAGAAAGGGGCTCAGGAATGGGCTCGGGATCGGGCTCGGGATCAGGGCTGGGAGCAGACCCAGATAGAGACTCAGAGGCAGACCCAGAAAGGGGCTCAGGAACGGGCTTGGGAACAGGGTTGGGAGCAGACCCACATAGAGGCTCAGGGTCAGGCCCAGAAAGGGGCTCAGGAACGGGCTC:p.A1372_R1373insQEQGREQTHIEAQGQAQKGAQEWARDRARDQGWEQTQIETQRQTQKGAQERAWEQGWEQTHIEAQGQAQKGAQERA	13q34
chr14	19433942	19433942	-	TTGTTCTTGCCGCTCCCCCTGCAGCAGGGGAAGCAGTGGCAGCACCACTTGCCCATCTTGCTCCTGAGTGTCTTCATAGCAGAGTCGTCGTGGTCTCCAGAAGTGCCCACG	exonic	POTEG		nonframeshift insertion	POTEG:NM_001005356:exon1:c.347_348insCGTGGGCACTTCTGGAGACCACGACGACTCTGCTATGAAGACACTCAGGAGCAAGATGGGCAAGTGGTGCTGCCACTGCTTCCCCTGCTGCAGGGGGAGCGGCAAGAACAA:p.S115_K116insNVGTSGDHDDSAMKTLRSKMGKWCCHCFPCCRGSGKN	14q11.2
chr14	67268704	67349856		-	exonic	ATP6V1D	MPP5		startloss	MPP5:NM_001256550:exon2:c.1_1926del:p.M1?	MPP5:NM_022474:exon2:c.1_2028del:p.M1?	ATP6V1D:NM_015994:exon4:c.240_1493del:p.S80_*248del	14q23.3
chr14	73530643	73558371	TTTTTTGTTTGTTTGTTTTTTTGAGACAGGGTCTCACTCTCCTGGAGTACAGTGGCGTGATCATGGCTCACTGCAGCCTTGACCTCCTGGGCTCAAGCAATCCTCCCACATAGCTGGGAGCATAGGCACATAGCACACCACTCTCGGTTAAATTTTTTTTTTTTTTTTTTTTTTTTTGTAGAGATAGAGTCTCACCATGTTGTTCAGGCTGGTCTTGAACTCCTGGACTCAAACGATCCTCCCACCTTGGCCTCCCAAAATGCTAGGAATACAGGCATGAGCCACTGCACCAGGCCTAATGTCCTGATTTTATAAATCCCAAAACTGGGGCCCAGAGAGGAGAGAAATCATTAAGATCACCATACTGCTTGGTATCTAAAGTAGTACTGACCCTTTTGA…	-	exonic	ACOT1		frameshift deletion	ACOT1:NM_001037161:exon1:c.-278_1545del	14q24.3
chr14	94363765	94363765	-	ATGTCATCCTTGATGATGACCAGGAAGGGCCGGTTGAACATGACTGTCTGATACTTAGACCAGGCCTTCTCCTCCAGATGGGGGGCTCCGGTGGCTTCGGTCCCTTTCTCATCAATGGTGAGCACAGCCACATGCACAGCCTGAAGGGGAGAGAAGCAGAGATACGTTCCGAGGCTGAGCCATGCCCCAGCCCAGGCCTGGAGCGAGGCCCATGTGGACAGCCTCATCCTAGGAGGTGAGGAACTCACTCCAGCCTTTCTCCACTCGGGTGGCACTGACCCTGCACGTCCTCTCCCTCCCTGTCACACAGGCCTTGCTCCCCCTCAAGGCTTTGGCTGATGGGGCTGGCTCCCCTCCGTCTGCCTTCCCTATAAGAGCCTCTCCCCTGCTCAGGGTGCA…	exonic	SERPINA2		unknown	UNKNOWN	14q32.13
chr15	20866163	20866163	-	TGCCGCTCCCCCTGCAGCAGGGGAAGCAGTGGTGGCAACACTTGCCCATCTTGCTCCTGAGCGTCTTCATAAAGGAGTCGTCGTGGTCTCCAGAAGTGCCCATGTTGCTCT	exonic	POTEB	POTEB2		nonframeshift insertion	POTEB2:NM_001277303:exon1:c.118_119insAGAGCAACATGGGCACTTCTGGAGACCACGACGACTCCTTTATGAAGACGCTCAGGAGCAAGATGGGCAAGTGTTGCCACCACTGCTTCCCCTGCTGCAGGGGGAGCGGCA:p.G39_T40insKSNMGTSGDHDDSFMKTLRSKMGKCCHHCFPCCRGSG	POTEB:NM_001277304:exon1:c.118_119insAGAGCAACATGGGCACTTCTGGAGACCACGACGACTCCTTTATGAAGACGCTCAGGAGCAAGATGGGCAAGTGTTGCCACCACTGCTTCCCCTGCTGCAGGGGGAGCGGCA:p.T40delinsKSNMGTSGDHDDSFMKTLRSKMGKCCHHCFPCCRGSGT	15q11.2
chr15	23440178	23440178	-	CTCCTGCCCCCGCATCTTCTCCTCCTGGCCCCGCATCTTCTCCTCCTGCCCCCGCATCTTCTCCTCCTGCCCCCCGCATCTTCTCCTCCTGGCCCCGCATCTTCTCCTCCTGCCCCCACATCTTCTTCTCCTGGCCCCACATCTTCTCCTCCTGCCCCCACATCTTCTCCTCCTGCCCCCACATCTTCTCCTCCTGCCCCCGCATCTTCTCCTCCTGCCCCCGCATCTTCTCCTCCTGGCCCCGCATCTTCTCCTCCTGGTCCCGCATCTTCTCCTCCTGCTCCCATATCTTCTCCTGCTCCTGCATCTTCTCGTGTTCCCACAGCTTCTCCTTCTGTTCCGGTAGCCTCTGCTGCTCCCACATCTTCTCTTCCTGCTCCCACATCTTCTCCTCCTGCT…	exonic	GOLGA6L2		frameshift insertion	GOLGA6L2:NM_001304388:exon8:c.2296_2297insCAGGAGAAGAAGACATGGGACCAGGAGAAGATGCGAGAGGAGGAGAGCATGCGGGAGCGGGAGAAGAAGATGCGGGAGGAGGAGGAGATGATGCGGGAGCAGGAGGAGAAGATGCAGGAGCAGGAAGAAAAGATGCAGGAGCAGGAGGAGGAGATGTGGGAGCAGGAGGAGAAGATGTGGGAGCAGGAAGAGAAGATGTGGGAGCAGCAGAGGCTACCGGAACAGAAGGAGAAGCTGTGGGAACACGAGAAGATGCAGGAGCAGGAGAAGATATGGGAGCAGGAGGAGAAGATGCGGGACCAGGAGGAGAAGATGCGGGGCCAGGAGGAGAAGATGCGGGGGCAGGAGGAGAAGATG…	15q11.2
chr15	23440317	23440317	-	TCCCGCATCTTCTCCTCCTGCTTCCGCATCTTCTCCTCCTGCTCCCACATCTGCTTCTCCTGCTCCTGCAGCCTCTCCTCCTGTCTCCACATCTTCCTGCTCCCGCATCTTCTCCTCCTGCCCCCACATCTTCTCCTCCTGCCCCCACATCTTCTCCTCCTGGCCCCACATCTTCTCCTCCTGGTCCCGCATCTTCTCCTGCTCCCATATCTTCTCCTCCTGCTCCTGCATCT	exonic	GOLGA6L2		frameshift insertion	GOLGA6L2:NM_001304388:exon8:c.2157_2158insAGATGCAGGAGCAGGAGGAGAAGATATGGGAGCAGGAGAAGATGCGGGACCAGGAGGAGAAGATGTGGGGCCAGGAGGAGAAGATGTGGGGGCAGGAGGAGAAGATGTGGGGGCAGGAGGAGAAGATGCGGGAGCAGGAAGATGTGGAGACAGGAGGAGAGGCTGCAGGAGCAGGAGAAGCAGATGTGGGAGCAGGAGGAGAAGATGCGGAAGCAGGAGGAGAAGATGCGGGA:p.S720Rfs*336	15q11.2
chr15	30089507	30141608		-	exonic	GOLGA8J	GOLGA8T		startloss	GOLGA8T:NM_001355469:exon1:c.1_874del:p.M1?	GOLGA8J:NM_001282472:exon12:c.875_5101del:p.A292_*633del	15q13.2
chr15	84167505	84246427		-	exonic	GOLGA6L4		frameshift deletion	GOLGA6L4:NM_001267536:exon1:c.-61_1787del	15q25.2
chr15	84240197	84240197	-	GAGGAGAGGCTGTGTGAACAGGAGGAGAGGCTACGTGAACATGAGGAGAGGCTGTGTGAACAGGAGGAGAGGCTACGTGAACAT	exonic	GOLGA6L4		nonframeshift insertion	GOLGA6L4:NM_001267536:exon6:c.843_844insGAGGAGAGGCTGTGTGAACAGGAGGAGAGGCTACGTGAACATGAGGAGAGGCTGTGTGAACAGGAGGAGAGGCTACGTGAACAT:p.E294_Q295insHEERLCEQEERLREHEERLCEQEERLRE	15q25.2
chr15	84512509	84512571	TGTTCACGTAGCCTCTCCTCCTGTTCACACAGCCTCTCCTCCTGTTCACACAGCCTCTCCTCC	-	exonic	GOLGA6L4		unknown	UNKNOWN	15q25.2
chr15	88855652	88855652	-	CTGCCCCTGGAGTAGAGGACATCAGCGGGCTTCCTTCTGGAGAAGTTCTAGAGACTG	exonic	ACAN		nonframeshift insertion	ACAN:NM_001135:exon12:c.3067_3068insCTGCCCCTGGAGTAGAGGACATCAGCGGGCTTCCTTCTGGAGAAGTTCTAGAGACTG:p.T1041_T1042insAAPGVEDISGLPSGEVLET	ACAN:NM_001369268:exon12:c.3067_3068insCTGCCCCTGGAGTAGAGGACATCAGCGGGCTTCCTTCTGGAGAAGTTCTAGAGACTG:p.T1041_T1042insAAPGVEDISGLPSGEVLET	ACAN:NM_013227:exon12:c.3067_3068insCTGCCCCTGGAGTAGAGGACATCAGCGGGCTTCCTTCTGGAGAAGTTCTAGAGACTG:p.T1041_T1042insAAPGVEDISGLPSGEVLET	15q26.1
chr16	14687948	14727066	AAGATCACATCAGCACACTCTAGCCTGGGTGACAGAGCGAGACTCTGACTCAAAAAATAAATAAAATAAATATCACTTACATTAGATATACCCAAGGGGTGGTCTATAGAGACTTGGAAGCAGTGGTTATTGCAACAGGGGCACGGAAGTCATCTGGCTATGCCAGGATGCCCAGGGGATACTCGGGGTGGGTGGCATGGTGCTGCTGGGGACTCACCGCACAGGACGCTCTGATTGACGCACTGCCAGGAGTAGCGCTCTGTCTTGGGGCTGCAGCCGGCCTCCTCAGCTCGAGTGTAACAACAGTCGTGGCCATGGCAGCACCTGCGGATGTCACATGGGCAGGACAGCAGGTGGGTGAAGCTCTCTCCTGGCCCTCCTCTCTTGCCAGGACTATGG…	-	exonic	NPIPA2	NPIPA3	PLA2G10		startloss	NPIPA3:NM_001277323:exon1:c.1_1053del:p.M1_N350delinsGRINK	NPIPA2:NM_001277324:exon1:c.1_1053del:p.M1_N350delinsGRINK	PLA2G10:NM_003561:exon1:c.1_355del:p.M1?	16p13.12-p13.11
chr16	14951771	14951771	-	CCGAGCGTCTGCTCTATCCCCTTCCACCCTCAGCGGATGATAATCTCAAGACACCTC	exonic	NPIPA1		nonframeshift insertion	NPIPA1:NM_006985:exon8:c.799_800insCCGAGCGTCTGCTCTATCCCCTTCCACCCTCAGCGGATGATAATCTCAAGACACCTC:p.E268_C269insRLLYPLPPSADDNLKTPPE	16p13.11
chr16	16341137	16384494	AGAATCTCTTAGAACTGCCCTCCAAGAGAATCAATGAAAAGTGTGTCTGGGCAGGGTAATTTTGAATGACATCATTCAAAGTGCATGTTCCCACTTGCAACTGGAATGAGATCAGTATGTCAAAAGTCTATACTTGGTAAGAATTTGGCTGCTAAGTTGTGCCATAATTTGTCTTTTGAGCCTTTTATCCTTTGCGTAAGTTGAGCTCTACATTTTGTCTTGCCATTCATGACAATAAAAATGTGGTTGTGTGGGGGCTGAACCTCCTTCTGAACAATGATCCAAGATAAAAGTACTAAACCACAATGCTTTTTTATATTCAAGGGAAGAGGAAGTATGTTTCAGTTTTACCGCCTAGATAATTACACGTCATTTGGCACTGCCTTTCAAGATATGTAG…	-	exonic	NPIPA1	NPIPA7	NPIPA8		startloss	NPIPA7:NM_001282507:exon1:c.1_192del:p.M1?	NPIPA8:NM_001282511:exon1:c.1_1110del:p.M1?	NPIPA1:NM_006985:exon3:c.193_1082del:p.V65fs*0	16p13.11
chr16	21403084	21403461	CGGCAGGTGTCTTGATATTATCATCTGCTGAGGGTGGAGCTGAGGGTGGAAGGGGAGTGAGCTGACGCTCGGAAGGTGTCTTGAGATTATCATCCGCTGAGGGTGGAAGCGGCCCCCGCAGACGCTCGGCAGGTGTCTTGATATTATCATCTGCTGAGGGTGGAGCTGAGGGTGGAAGGGGAGTGAGCTGACGCTCGGAAGGTGTCTTGAGATTATCATCCGCTGAGGGTGGAAGCGGCCCCCGCAGACGCTCCCCGCAGACGCTCGGCAGGTGTCTTGATATTATCATCTGCTGAGGGTGGAGCTGAGGGTGGAAAGGGAGTGAGCTGACGCTCGGAAGGTGTCTTGAGATTATCATCCGCTGAGGGTGGAAGCGGC	-	exonic	NPIPB3		unknown	UNKNOWN	16p12.2
chr16	21403570	21403695	GCTGAGGGTGGAAGCGGCCCCCGCAGACGCTCGGCAGGTGTCTTGATATTATCATCTGCTGAGGGTGGAGCTGAGGGTGGAAGGGGAGTGAGCTGACGCTCGGAAGGTGTCTTGAGATTATCATCC	-	exonic	NPIPB3		unknown	UNKNOWN	16p12.2
chr16	21404110	21404236	CTGAGGGTGGAGCTGAGGGTGGAAGGGGAGTGAGCTGACGCTCGGAAGGTGTCTTGAGATTATCATCCGCTGAGGGTGGAAGCGGCCCCCGCAGACGCTCGGCAGGTGTCTTGATATTATCATCTGC	-	exonic	NPIPB3		unknown	UNKNOWN	16p12.2
chr16	21404380	21404502	TGATATGACGCTCGGAAGGTGTCTTGAGATTATCATCCGCTGAGGGTGGAAGCGGCCCCCGCAGACGCTCGGCAGGTGTCTTGATATTATCATCTGCTGAGGGTGGAGCTGAGGGTGGAAGGG	-	exonic	NPIPB3		unknown	UNKNOWN	16p12.2
chr16	21835109	21835234	GCTGAGGGTGGAAGCGGCCCCCGCAGACGCTCGGCAGGTGTCTTGATATTATCATCTGCTGAGGGTGGAGCTGAGGGTGGAAGGGGAGTGAGCTGACGCTCGGAAGGTGTCTTGAGATTATCATCC	-	exonic	NPIPB3	NPIPB4	NPIPB5		nonframeshift deletion	NPIPB4:NM_001310148:exon8:c.3153_3278del:p.S1059_P1100del	NPIPB4:NM_001384979:exon8:c.3153_3278del:p.S1059_P1100del	NPIPB4:NM_001384980:exon8:c.3153_3278del:p.S1059_P1100del	NPIPB4:NM_001384981:exon9:c.3144_3269del:p.S1056_P1097del	NPIPB4:NM_001384982:exon9:c.3096_3221del:p.S1040_P1081del	NPIPB5:NM_001135865:exon11:c.2886_3011del:p.S970_P1011del	NPIPB3:NM_130464:exon12:c.2886_3011del:p.S970_P1011del	16p12.2
chr16	21836430	21836536	TTATCATCTGCTGAGGGTGGAGCTGAGGGTGGAAGGGGAGTGAGCTGACGCTCGGAAGGTGTCTTGAGATTATCATCCGCTGAGGGTGGAAGGCAGGTGTCTTGATG	-	exonic	NPIPB3	NPIPB4	NPIPB5		frameshift deletion	NPIPB5:NM_001135865:exon8:c.1713_1816del:p.T574Ifs*55	NPIPB4:NM_001310148:exon8:c.1851_1957del:p.T620Ifs*188	NPIPB4:NM_001384979:exon8:c.1851_1957del:p.T620Ifs*188	NPIPB4:NM_001384980:exon8:c.1851_1957del:p.T620Ifs*188	NPIPB4:NM_001384981:exon9:c.1842_1948del:p.T617Ifs*188	NPIPB4:NM_001384982:exon9:c.1794_1900del:p.T601Ifs*188	NPIPB3:NM_130464:exon9:c.1839_1942del:p.T616Ifs*230	16p12.2
chr16	22534544	22534544	-	CCCTTCCACCCTCAGCAGATGATAATATCAAGACACCTGCCGAGCGTCTGCGGGGGCCGCTTCCACCCTCAGCGGATGATAATCTCAAGACACCTTCCGAGCGTCAGCTCACTCCCCTTCCACCCTCAGCTCCACCCTCAGCAGATGATAATATCAAGACACCTGCCGAGCGTCTGCGGGGGCCGCTTCCACCCTCAGCGGATGATAATCTCAAGACACCTTCCGAGCGTCAGCTCACTC	exonic	NPIPB5		nonframeshift insertion	NPIPB5:NM_001135865:exon7:c.1561_1562insCCCTTCCACCCTCAGCAGATGATAATATCAAGACACCTGCCGAGCGTCTGCGGGGGCCGCTTCCACCCTCAGCGGATGATAATCTCAAGACACCTTCCGAGCGTCAGCTCACTCCCCTTCCACCCTCAGCTCCACCCTCAGCAGATGATAATATCAAGACACCTGCCGAGCGTCTGCGGGGGCCGCTTCCACCCTCAGCGGATGATAATCTCAAGACACCTTCCGAGCGTCAGCTCACTC:p.A576_F577insERLRGPLPPSADDNLKTPSERQLTPLPPSADDNIKTPAERLRGPLPPSADDNLKTPSERQLTPLPPSAPPSADDNIKTPA	16p12.2
chr16	22534548	22534548	-	TCCACCCTCAGCAGATGATAATATCAAGACACCTGCCGAGCGTCTGCGGGGGCCGCTTCCACCCTCAGCGGATGATAATCTCAAGACACCTTCCGAGCGTCAGCTCACTCCCCTTCCACCCTCAGC	exonic	NPIPB5		nonframeshift insertion	NPIPB5:NM_001135865:exon7:c.1565_1566insTCCACCCTCAGCAGATGATAATATCAAGACACCTGCCGAGCGTCTGCGGGGGCCGCTTCCACCCTCAGCGGATGATAATCTCAAGACACCTTCCGAGCGTCAGCTCACTCCCCTTCCACCCTCAGC:p.A576_F577insERLRGPLPPSADDNLKTPSERQLTPLPPSAPPSADDNIKTPA	16p12.2
chr16	22534849	22535226	GATGATAATCTCAAGACACCTTCCGAGCGTCAGCTCACTCCCCTTCCACCCTCAGCTCCACCCTCAGCAGATGATAATATCAAGACACCTGCCGAGCGTCTGCGGGGGCCGCTTCCACCCTGAGCGGATGATAATCTCAAGACACCTTCCGAGCGTCAGCTCACTCCCCTTCCACCCTCAGCTCCACCCTCAGCAGATGATAATATCAAGACACCTGCCGAGCGTCTGCGGGGGCCGCTTCCACCCTCAGCAGATGATAATCTCAAGACACCTTCCGAGCGTCAGCTCACTCCCCTTCCACCCTCAGCTCCACCCTCAGCAGATGATAATATCAAGACACCTGCCGAGCGTCTGCGGGGGCCGCTTCCACCCTCAGCG	-	exonic	NPIPB5		nonframeshift deletion	NPIPB5:NM_001135865:exon7:c.1866_2243del:p.E663_P788del	16p12.2
chr16	29381977	29382102	GGAAGGTGTCTTGAGATTATCATCGGCTGAGGGTGGAAGCGGCCCCCGCAGACGCTCGGCAGGTGTCTTGATATTATCATCTGCTGAGGGTGGAGCTGAGGGTGGAAGGGGAGTGAGCTGACGTTT	-	exonic	NPIPB11		nonframeshift deletion	NPIPB11:NM_001310137:exon8:c.2830_2955del:p.K944_S985del	16p11.2
chr16	29383312	29383437	TGTCTTGATATTATCATCTGCTGAGGGTGGAGCTGAGGGTGGAAGGGGAGTGAGCTGACGCTCAGAAGGTGTCTTGAGATTATCATCCGCTGAGGGTGGAAGCGGCCCCCGCAGATGCTCGGCAGG	-	exonic	NPIPB11		nonframeshift deletion	NPIPB11:NM_001310137:exon8:c.1495_1620del:p.P499_T540del	16p11.2
chr16	29484595	29484595	-	GGCTGAGGGTGGAAGCGGCCCCCGCAGACGCTCGGCAGGTGTCTTGATATTATCATCTGCTGAGGGTGGAGCTGAGGGTGGAAGGGGAGTGAGCTGACGCTCGGAAGGTGTCTTGAGATTATCATCCGCTGAGGGTGGAAGCGGCCCCCGCAGACGCTCCCCGCAGACGCTCGGCAGGTGTCTTGATATTATCATCTGCTGAGGGTGG	exonic	NPIPB12		frameshift insertion	NPIPB12:NM_001355401:exon8:c.1880_1881insCCACCCTCAGCAGATGATAATATCAAGACACCTGCCGAGCGTCTGCGGGGAGCGTCTGCGGGGGCCGCTTCCACCCTCAGCGGATGATAATCTCAAGACACCTTCCGAGCGTCAGCTCACTCCCCTTCCACCCTCAGCTCCACCCTCAGCAGATGATAATATCAAGACACCTGCCGAGCGTCTGCGGGGGCCGCTTCCACCCTCAGCC:p.M628Hfs*117	16p11.2
chr16	29485113	29485113	-	GGCAGGTGTCTTGATATTATCATCTGCTGAGGGTGGAGCTGAGGGTGGAAGGGGAGTGAGCTGACGCTCGGAAGGTGTCTTGAGATTATCATCCGCTGAGGGTGGAAGCGGCCCCCGCAGACGCTCGGCAGGTGTCTTGATATTATCATCTGCTGAGGGTGGAGCTGAGGGTGGAAGGGGAGTGAGCTGACGCTCGGAAGGTGTCTTGAGATTATCATCCGCTGAGGGTGGAAGCGGCCCCCGCAGACGCTC	exonic	NPIPB12		nonframeshift insertion	NPIPB12:NM_001355401:exon8:c.1362_1363insGAGCGTCTGCGGGGGCCGCTTCCACCCTCAGCGGATGATAATCTCAAGACACCTTCCGAGCGTCAGCTCACTCCCCTTCCACCCTCAGCTCCACCCTCAGCAGATGATAATATCAAGACACCTGCCGAGCGTCTGCGGGGGCCGCTTCCACCCTCAGCGGATGATAATCTCAAGACACCTTCCGAGCGTCAGCTCACTCCCCTTCCACCCTCAGCTCCACCCTCAGCAGATGATAATATCAAGACACCTGCC:p.A454_F455insERLRGPLPPSADDNLKTPSERQLTPLPPSAPPSADDNIKTPAERLRGPLPPSADDNLKTPSERQLTPLPPSAPPSADDNIKTPA	16p11.2
chr16	29485113	29485113	-	GGCAGGTGTCTTGATATTATCATCTGCTGAGGGTGGAGCTGAGGGTGGAAGGGGAGTGAGCTGACGCTCGGAAGGTGTCTTGAGATTATCATCCGCTGAGGGTGGAAGCGGCCCCCGCAGACGCTCGGCAGGTGTCTTGATATTATCATCTGCTGAGGGTGGAGCTGAGGGTGGAAGGGGAGTGAGCTGACGCTCGGAAGGTGTCTTGAGATTATCATCCGCTGAGGGTGGAAGCGGCCCCCGCAGACGCTCGGCAGGTGTCTTGATATTATCATCTGCTGAGGGTGGAGCTGAGGGTGGAAGGGGAGTGAGCTGACGCTCGGAAGGTGTCTTGAGATTATCATCCGCTGAGGGTGGAAGCGGCCCCCGCAGACGCTCGGCAGGTGTCTTGATATTATC…	exonic	NPIPB12		nonframeshift insertion	NPIPB12:NM_001355401:exon8:c.1362_1363insGAGCGTCTGCGGGGGCCGCTTCCACCCTCAGCGGATGATAATCTCAAGACACCTTCCGAGCGTCAGCTCACTCCCCTTCCACCCTCAGCTCCACCCTCAGCAGATGATAATATCAAGACACCTGCCGAGCGTCTGCGGGGGCCGCTTCCACCCTCAGCGGATGATAATCTCAAGACACCTTCCGAGCGTCAGCTCACTCCCCTTCCACCCTCAGCTCCACCCTCAGCAGATGATAATATCAAGACACCTGCCGAGCGTCTGCGGGGGCCGCTTCCACCCTCAGCGGATGATAATCTCAAGACACCTTCCGAGCGTCAGCTCACTCCCCTTCCACCCTCAGCTCCACCCTCAGCAGATG…	16p11.2
chr16	30223420	30223545	GCTGAGGGTGGAAGCGGCCCCCGCAGACGCTCGGCAGGTGTCTTGATATTATCATCTGCTGAGGGTGGAGCTGAGGGTGGAAGGGGAGTGAGCTGACGCTCAGAAGGTGTCTTGAGATTATCATCC	-	exonic	NPIPB12	NPIPB13		nonframeshift deletion	NPIPB13:NM_001321892:exon9:c.2901_3026del:p.S975_P1016del	NPIPB12:NM_001355401:exon11:c.2271_2396del:p.S765_P806del	16p11.2
chr16	30225532	30225588	GGAGGTGTCTTGAGATTATCATCCGCTGAGGGTGGAAGGGGAGTGAGCACACACTCG	-	exonic	NPIPB12	NPIPB13		nonframeshift deletion	NPIPB12:NM_001355401:exon8:c.858_914del:p.V289_C307del	NPIPB13:NM_001321892:exon9:c.858_914del:p.V289_C307del	16p11.2
chr16	89196259	89196339	CCTGGCCCAGGAACCCGGCCCCCAGCACCAGGCCCAGCCCGGCCCCCCTGTGGGACAGAGTGTGTTGGGGGCAGCCAGCCT	-	exonic	SLC22A31		frameshift deletion	SLC22A31:NM_001366322:exon9:c.981_1027del:p.R327Sfs*37	SLC22A31:NM_001384763:exon9:c.1035_1081del:p.R345Sfs*37	SLC22A31:NM_001384764:exon9:c.834_880del:p.R278Sfs*37	SLC22A31:NM_001384765:exon9:c.892_938del:p.G298Qfs*107	SLC22A31:NM_001384766:exon9:c.711_757del:p.R237Sfs*37	SLC22A31:NM_001384767:exon9:c.711_757del:p.R237Sfs*37	SLC22A31:NM_001384768:exon9:c.711_757del:p.R237Sfs*37	SLC22A31:NM_001384769:exon9:c.711_757del:p.R237Sfs*37	SLC22A31:NM_001384772:exon9:c.429_475del:p.R143Sfs*37	SLC22A31:NM_001384773:exon9:c.429_475del:p.R143Sfs*37	SLC22A31:NM_001384775:exon9:c.429_475del:p.R143Sfs*37	16q24.3
chr17	36227907	36351779		-	exonic	TBC1D3D	TBC1D3G	TBC1D3H	TBC1D3I	TBC1D3L		startloss	TBC1D3H:NM_001123392:exon1:c.1_593del:p.M1?	TBC1D3H:NM_001123392:exon1:c.1_593del:p.M1?	TBC1D3G:NM_001291462:exon1:c.1_537del:p.M1?	TBC1D3I:NM_001291463:exon1:c.1_537del:p.M1?	TBC1D3D:NM_001291465:exon1:c.1_537del:p.M1?	TBC1D3L:NM_001369499:exon1:c.-1539_3373del	TBC1D3L:NM_001369500:exon1:c.-1539_3190del	TBC1D3L:NM_001369501:exon1:c.-1539_3124del	TBC1D3L:NM_001369503:exon1:c.1_900del:p.M1?	17q12
chr17	36246718	36370609		-	exonic	TBC1D3D	TBC1D3G	TBC1D3H	TBC1D3I	TBC1D3L		startloss	TBC1D3H:NM_001123392:exon1:c.1_593del:p.M1?	TBC1D3H:NM_001123392:exon1:c.1_593del:p.M1?	TBC1D3G:NM_001291462:exon1:c.1_537del:p.M1?	TBC1D3I:NM_001291463:exon1:c.1_537del:p.M1?	TBC1D3D:NM_001291465:exon1:c.1_537del:p.M1?	TBC1D3L:NM_001369499:exon1:c.-1539_3373del	TBC1D3L:NM_001369500:exon1:c.-1539_3190del	TBC1D3L:NM_001369501:exon1:c.-1539_3124del	TBC1D3L:NM_001369503:exon1:c.1_900del:p.M1?	17q12
chr17	41054887	41054887	-	GCAGGGGGACTGCACAGACACAGGCTGGCAGCAGGTGGTGGCTCAGCAGGAGGAGGTCCTGCAGGTGGTGCTGCAAGGGGTCGGCTGGCCGCAGGGGGGCCGGCA	exonic	KRTAP2-2		stopgain	KRTAP2-2:NM_033032:exon1:c.324_325insTGCCGGCCCCCCTGCGGCCAGCCGACCCCTTGCAGCACCACCTGCAGGACCTCCTCCTGCTGAGCCACCACCTGCTGCCAGCCTGTGTCTGTGCAGTCCCCCTGC:p.C108_G109insCRPPC	17q21.2
chr17	41084543	41084543	-	GCTGCTGCATCTCCAGCTGCTGTCGCCCCAGCTGCTGTGTGTCCAGGTGCTGCAGGCCCCAGTGCTGCCAGTCTGTGTGCTGCCAGCCAACCTGCTGCCGTCCCAGCTGCTGCATCTCCAGCTGCTGCCGCCCCTCTTGCTGTGAATCCAGCTGCTGCCGCCCAT	exonic	KRTAP4-7	LOC100996750		nonframeshift insertion	LOC100996750:NM_001365252:exon1:c.337_338insGCTGCTGCATCTCCAGCTGCTGTCGCCCCAGCTGCTGTGTGTCCAGGTGCTGCAGGCCCCAGTGCTGCCAGTCTGTGTGCTGCCAGCCAACCTGCTGCCGTCCCAGCTGCTGCATCTCCAGCTGCTGCCGCCCCTCTTGCTGTGAATCCAGCTGCTGCCGCCCAT:p.S127_S128insRCCRPQCCQSVCCQPTCCRPSCCISSCCRPSCCESSCCRPCCCISSCCRPSCCVS	KRTAP4-7:NM_033061:exon1:c.337_338insGCTGCTGCATCTCCAGCTGCTGTCGCCCCAGCTGCTGTGTGTCCAGGTGCTGCAGGCCCCAGTGCTGCCAGTCTGTGTGCTGCCAGCCAACCTGCTGCCGTCCCAGCTGCTGCATCTCCAGCTGCTGCCGCCCCTCTTGCTGTGAATCCAGCTGCTGCCGCCCAT:p.C115_R116insISSCCRPSCCVSRCCRPQCCQSVCCQPTCCRPSCCISSCCRPSCCESSCCRPCCC	17q21.2
chr17	41167853	41167942	GAAATGCAGCAGCTGGGGCGGCAGCAGGTGGTCCTGCAGCAGCTGGGTTTGCAGCAGCTGGAGATACAGCAGGAAGGCCTGCAGCAACTG	-	exonic	KRTAP4-3		nonframeshift deletion	KRTAP4-3:NM_033187:exon1:c.231_320del:p.R96_C125del	17q21.2
chr17	41184544	41184600	CGGCAGCAGCTGGACATACCACAGCTGGGGTGGCAGGTGGTCTGACAGCAGAGTGGG	-	exonic	KRTAP4-1		nonframeshift deletion	KRTAP4-1:NM_033060:exon2:c.246_254del:p.C83_R85del	17q21.2
chr17	41265461	41275765	TGTGACCACCTGCAGCAGCACACCCTGCTGCCAGCCCTCCTGCTGTGTGTCCAGCTGCTGCCAGCCTTACTGCCACCCAACTTGCTGTCAAAACACCTGCTGCAGGACCACCTGCTGCCAGCCCACCTGTGTGACCAGCTGCTGCCAGCCTTCCTGCTGCAGCACACCCTGCTACCAGCCCATCTGCTGTGGGTCCAGCTGCTGTGGCCAAACCAGCTGTGGGTCCAGCTGTGGCCAGAGCAGCTCCTGTGCACCTGTGTACTGCAGAAGAACCTGCTACCACCCCACGACTGTCTGCCTGCCTGGTTGCCTCAACCAGAGCTGTGGATCCAGCTGCTGCCAGCCCTGCTACTGCCCAGCCTGCTGTGTGTCCAGCTGCTGCCAGCATTCTTGTTGCTG…	-	exonic	KRTAP9-6	KRTAP9-7		startloss	KRTAP9-6:NM_001277331:exon1:c.84_483del:p.I28fs*0	KRTAP9-7:NM_001277332:exon1:c.1_68del:p.M1?	17q21.2
chr17	74893525	74893578	GGCTCCGTAGGTTCCATGGGCTCCGTAGGTTCCATGGGCTCCGTAGGTTCCATC	-	exonic	FADS6		nonframeshift deletion	FADS6:NM_178128:exon1:c.18_71del:p.T16_P33del	17q25.1
chr19	4511725	4511725	-	TTGGCCACATTCGCAGCACCGGTCACCCCACTGCCAAGGGTGTTCTTTGTACCTGTTGCGATATTTTGGGTCGTTTTCAGCCCAGTTTGCACAGCACCCTTGGCCACGTTCACAGCACCGGTGACCCCACTGCAGACAGTGTCCTTGGTACCGGTCAGCACGGTCTTGGCCGTGTCTACACCCGTCTGGACGGCCCCC	exonic	PLIN4		nonframeshift insertion	PLIN4:NM_001367868:exon5:c.2234_2235insGGGGGCCGTCCAGACGGGTGTAGACACGGCCAAGACCGTGCTGACCGGTACCAAGGACACTGTCTGCAGTGGGGTCACCGGTGCTGTGAACGTGGCCAAGGGTGCTGTGCAAACTGGGCTGAAAACGACCCAAAATATCGCAACAGGTACAAAGAACACCCTTGGCAGTGGGGTGACCGGTGCTGCGAATGTGGCCAA:p.A747_I748insVQTGVDTAKTVLTGTKDTVCSGVTGAVNVAKGAVQTGLKTTQNIATGTKNTLGSGVTGAANVAKGA	19p13.3
chr19	5144400	5144400	-	GAGAGCATCACGGTGAGCTGTGGGGTGGGGCAGGGGGCGGGGGGAGGCTGGGAGCACAGCGACAACCTGTACCCC	exonic	KDM4B		nonframeshift insertion	KDM4B:NM_015015:exon20:c.2889_2890insGAGAGCATCACGGTGAGCTGTGGGGTGGGGCAGGGGGCGGGGGGAGGCTGGGAGCACAGCGACAACCTGTACCCC:p.T967_S968insVSCGVGQGAGGGWEHSDNLYPESIT	19p13.3
chr19	5144400	5144400	-	GAGAGCATCACGGTGAGCTGTGGGGTGGGGCAGGGGGCGGGGGGAGGCTGGGAGCACAGCGACAACCTGTACCCCGAGAGCATCACGGTGAGCTGTGGGGTGGGGCAGGGGGCGGGGGGAGGCTGGGAGCACAGCGACAACCTGTACCCTGAGAGCATCACGGTGAGCTGTGGGGTGGGGCAGGGGGCGGGGGGAGGCTGGGAGCACAGCGACAACCTGTACCCC	exonic	KDM4B		nonframeshift insertion	KDM4B:NM_015015:exon20:c.2889_2890insGAGAGCATCACGGTGAGCTGTGGGGTGGGGCAGGGGGCGGGGGGAGGCTGGGAGCACAGCGACAACCTGTACCCCGAGAGCATCACGGTGAGCTGTGGGGTGGGGCAGGGGGCGGGGGGAGGCTGGGAGCACAGCGACAACCTGTACCCTGAGAGCATCACGGTGAGCTGTGGGGTGGGGCAGGGGGCGGGGGGAGGCTGGGAGCACAGCGACAACCTGTACCCC:p.T967_S968insVSCGVGQGAGGGWEHSDNLYPESITVSCGVGQGAGGGWEHSDNLYPESITVSCGVGQGAGGGWEHSDNLYPESIT	19p13.3
chr19	7870909	7870977	GGGGTGTGGTCAGGGGAGCAGAAGCTGTCTGCAGAGGAGGCGGGGCTAGAGAAGGTAGGTTCTCCAGAG	-	exonic	PRR36		nonframeshift deletion	PRR36:NM_001190467:exon5:c.2267_2335del:p.P756_P778del	19p13.2
chr19	8499590	8499590	-	GCGGGGGCTTCTTGGGGAGGTCAGTGACCTCAGGCGGCGGGGGCTTCTTGGGGAGGTCAGTGACCTCAGGCGGCGGGGGCTTCTTGGGGAGGTCAGTGACCTCAGGCGGCGGGGGCTTCTTGGGGAGGTCAGTGAACTGAGGCT	exonic	PRAM1		nonframeshift insertion	PRAM1:NM_032152:exon2:c.217_218insAGCCTCAGTTCACTGACCTCCCCAAGAAGCCCCCGCCGCCTGAGGTCACTGACCTCCCCAAGAAGCCCCCGCCGCCTGAGGTCACTGACCTCCCCAAGAAGCCCCCGCCGCCTGAGGTCACTGACCTCCCCAAGAAGCCCCCGC:p.P72_P73insQPQFTDLPKKPPPPEVTDLPKKPPPPEVTDLPKKPPPPEVTDLPKKPP	19p13.2
chr19	20624328	20624494	GCTTTGCCACATTCTTCACATTTGTAGAATTTCTCTCCAGTATGATTCTCTCATGTGTAGTAAGGATTGAGGACTGGTTGAAGGCTTTGCCACATTCTTCACATTTGTAGGGTCTCTCTCCAGTATGAATTTTCTTATGTGTAGTAAGGTTAGAGGAGCACTTAAAA	-	exonic	ZNF626		frameshift deletion	ZNF626:NM_001076675:exon4:c.1383_1549del:p.C464Rfs*78	19p12
chr19	22180935	22180935	-	CTTTGCCACATTCTTCACATTTGTAGGGTTTCTCTCCAGTATGAATTATCTTATGTTTAGTAAGGATTGAGGATCGATTAAAAGCTTTCCCACATTCTTCACATTTATAGGGTTTCTCTCCAGCATGAATTCTCTTGTGTTCAGTAAGGCTTGAGGACCAGCTGAAGGCTTTGCCACATTCTTCACATTTGTAGGGTTTCTCTCCAGTGTGAACTCTCTTATGTTCCATAAGATTTGAGGACGAGTTGAAAG	exonic	ZNF676		nonframeshift insertion	ZNF676:NM_001001411:exon3:c.781_782insCTTTCAACTCGTCCTCAAATCTTATGGAACATAAGAGAGTTCACACTGGAGAGAAACCCTACAAATGTGAAGAATGTGGCAAAGCCTTCAGCTGGTCCTCAAGCCTTACTGAACACAAGAGAATTCATGCTGGAGAGAAACCCTATAAATGTGAAGAATGTGGGAAAGCTTTTAATCGATCCTCAATCCTTACTAAACATAAGATAATTCATACTGGAGAGAAACCCTACAAATGTGAAGAATGTGGCAAAG:p.K260_G261insAFNSSSNLMEHKRVHTGEKPYKCEECGKAFSWSSSLTEHKRIHAGEKPYKCEECGKAFNRSSILTKHKIIHTGEKPYKCEECGK	19p12
chr19	35360249	35372716	GGTCTGAGGGGGCTGCCCAGTGAGTGGCAGGGGCAGGAGAGGGGAGAACCCCATCCTCAGAGCTGCTCCCAGCCAGCGAGTCAGGAGCGGGGGAGACAGGGCTCCAGGGATGAGGCCGCATTCTGCTCCCACAGCGCCTTTTCCAGAAAGTTCCCATTGCTCAATAAATGTGGATCATCAGAGACATTTATGAACAATGACAGAAGAAAAATTACCCAAATAAATGTGGAAGCAAGCAAAAGAGAACAGTGTTTCCTTCTTCTCCTGTTTTGTTCTGGTGGTGTGCTTGGGCCGGGTGGGACTGGTGGATGGAAGGAGAAAACACCAGACTCTGGAGGAAAAGGGCCAAACACCAGGATGCCTGGATGCTGGGAGAGGATCTGGCTTGCAGGGATGAAA…	-	exonic	GPR42		startloss	GPR42:NM_001348195:exon1:c.1_864del:p.M1?	19q13.12
chr19	39906242	39906242	-	CGGGTGCCGACAGGCTCGGGCAGCTCCCAGGACAGGAGTCACCGCAGAGCTCGTAGTGGCTGTGGGCAGGGCACTGGAAGGCTGTGGGGACAAGGTGGGCATCAGCCAGGTAGGTGTTTGAGTCGCAGTCTTGGGAGGCCCTGAGTGGGAAAACTGCTCAGGCCAACTTGGGCGTCTCTGGGTAGGCACATGTGATCCAGGACATCTAACTGGGGGACTCAGCGTGGGACCTGGAATGGGAGGGGACATGCCCAGGTCTCTCTGACCAAATATTTCTGAAGATCAAATGACTCTGCTTGGCTGATTTTTTTTTTTTTTTTTTTTTGAGACAGGCTCTCACTCTATCTCACCCAGGCTGGAGTGCAGAGGCGCAATCACAGCTCGCTGCAGCCTCCACCT…	exonic	FCGBP		stopgain	FCGBP:NM_003890:exon7:c.3478_3479insGGGGCTGTGGCTCAGAATGCCATGAGGGCTGCGTGTGCGATGAGGGCTTTGCGCTCAGTGGTGAGTCCTGCCTGCCCCTGGCCTCCTGTGGCTGCGTACACCAGGGCACCTACCACCCACCAGGCCAGACCTTCTACCCTGGCCCCGGATGTGATTCCCTTTGCCACTGCCAGGAGGGCGGCCTGGTGTCCTGTGAGTCCTCCAGCTGCGGACCGCACGAGGCCTGCCAGCCATCCGGTGGCAGCTTGGGCTGTGTGGCCGTGGGCTCTAGCACCTGCCAGGCGTCAGGAGACCCCCACTACACCACCTTCGATGGCCGCCGCTTCGACTTCATGGGCACCTGCGTGTATGTGCTGGCTCAGA…	19q13.2
chr19	40849800	40881570	TCTTGGGCACCCCCTCACCATAGCCTTTGAAGACCCAGTCGAAGGTGGCTTGCTCGCCTCGCCCGCTGAACTCCTCAGCCTGGTCCACCAGAGCCTCCCTGACGGCATCATGTCCACACAGCACCACGACCCGCCGGGGCCCCAAGTGAATGGTGAACACGGGGCCATAGCGCTCACTGATCTGATGGAGGTGGGTGGGAGTGGTTAGAGGGAGAAGCCTCCACTCTGAATGGGGCCCAGCACCGAGATGTCATGTGCTGGGATGCTTCGCACCCAGGTTCTCACAGTCAGGGAGCTGGACATCCCAAGATCCTGTCTTTCTGATGCTGAAACTCCAAAACTCCATTTCCTAAGACTCTGGTCCACACTGGTCAACCCCCTGCCACAAAGCCCCAGCCA…	-	exonic	CYP2A6	CYP2A7		startloss	CYP2A6:NM_000762:exon1:c.1_343del:p.M1?	CYP2A7:NM_030589:exon2:c.191_1586del:p.G64fs*0	CYP2A7:NM_000764:exon3:c.344_1739del:p.G115fs*0	19q13.2
chr19	54052272	54057388	CCTGTAGTCCCAGCTACTCGGGAGGCTGAGGCAGGAGAATGGCGTGAACCCGGGAGGCGGAGCTTGCAGTGAGCCGAGATCGCGCCACTGCACTCCAGCCTGAGGGACAGAGCCAGACTCCGTCTCAAAAAAAAAATAAAAATAAAAATAAAAATGAAATGAAATATCACCTACTCACCAGTCCCTGGCAACCACCAGTTGCTTCTGTGAGTTTGGCTTTTTTAGACTACACATATGAGTGAGATCCTGCAGAATTTGTCTTTCTGAGTCTGGCTTATTTTGTTTAGCATGATATATGCGGAGATGTTGATGAAAGGGTATAAGTTTCCAGTTCTAAGATGAAGAAGTTCAGGTGCTCAGCATGGTGGCAATGGATGTGCTAATTAATTTGACTGTGAT…	-	exonic	VSTM1		frameshift deletion	VSTM1:NM_001288791:exon3:c.16_91del:p.G6Ifs*11	19q13.42
chr19	54764053	54778773	ACCATCTCCAAACTCCAGATACTCCAACAGCGAAAGGGATCTGGACCCAAAACAGGGCTCTGTGAAATCTCTTAATCTCTCATTTTATGGAGCTGAGATCTCCTACAAGCTAGAAAAATGATTGGCAATCTGACATCCTTCTCAGGAAAAATGCAATGTTTGTTCTGCCTGCATTCCTAACTGGAGGATAAATTCCTGGGGGCTTGAGAGAGGGAAGGGTAGGGAACATTTGATGAGGGCGAGGTGTTTTAGAGAAGTTCCACTTGCCCAGGAATGAATTACTGTTGGTCATGAAGCAACCCTGGCTGACTCAGCAGAGCAAGAGCTTTGCCTTAACAGAGAACGGAGCTCATGCACGCACACTTCGACTCACTGACTCATTCAGCCACGGCCCCATGC…	-	exonic	KIR2DL1	KIR2DL2	KIR2DS1	KIR2DS5	LOC112267881		startloss	LOC112267881:NM_001368251:exon1:c.1_715del:p.M1?	KIR2DL1:NM_014218:exon1:c.1_715del:p.G239fs*0	KIR2DL1:NM_014218:exon6:c.716_1556del:p.G239fs*0	19q13.42
chr19	57926238	57926405	TCATAAGGCCTTTCTCCAGTGTGTACTCTCCTGTGTTCAGTAAGACTGAAGGTTTCAGCAAAGGATTTCCCACATTCGCTGCACTCGTAAGGCTTTCCTCGAGTATGAAGTCTCTGATGTTTAAAATGCGCAGACCTTCGAGTAAATGTTTTTCCACATTCCCTGCAT	-	exonic	ZNF418		nonframeshift deletion	ZNF418:NM_001317030:exon2:c.1521_1688del:p.R509_C564del	ZNF418:NM_133460:exon4:c.1776_1943del:p.R594_C649del	ZNF418:NM_001317027:exon5:c.1839_2006del:p.R615_C670del	ZNF418:NM_001317028:exon5:c.1779_1946del:p.R595_C650del	ZNF418:NM_001317029:exon5:c.1776_1943del:p.R594_C649del	19q13.43
chr20	1580346	1613395	CTTGTGATGTATTAGCTCCACCCTGATACTAGACCCAGATATTAAAATCACTGCCTTAAAAATGCTGAGAGGTAAAGGAAATAACGGACCAAGAACTAAAGGAATATAAATGTCTTAACAAAATGAGAATGTAAAGAAAGAGAAATTATAGGAAGAAATCAAACAGAAACTTAGGAATTGAAAGTACAATAACTAAAAGTTCACTAGAGGGGTCCCCCCAATGGGTATAAGCCGGTGGAAGAATAATCAGAAAACTGGAAGATGGAATAATTGAAATTATTGAGACTGAGGTGTGGGTGGAAAATAGAATAAAGTATAGAGCACAGAATCTAAGGGAATTGTGAGACATTATCAAATGTATCAACATACACCTTACTAGAGTTCCAGGGGGAAAAAAGA…	-	exonic	SIRPB1		startloss	SIRPB1:NM_001330639:exon1:c.1_73del:p.M1?	SIRPB1:NM_001135844:exon2:c.77_2142del:p.G26fs*0	SIRPB1:NM_001329157:exon2:c.77_2043del:p.G26fs*0	20p13
chr20	17659212	17659212	-	GCCTTCTTGCCCTGGTTCTGGGCCCCCTCGGCCTTCTTGCCCTGGTTCTGGGCCCCCTCGGCCTTCTTGCCCTGGTTCGGGGTCCCCTCGGCCTTCTTGCCCTGGTTCTGGGCCCCCTCGGCCTTCTTGCCCTGGTTCTGGGCCCCCTCGGCCTTCTTGCCCTGGTTCGGGGTCCCCTCGGCCTTCTTGCCCTGGTTCGGGGTCCCCTCGGCCTTCTTGCCCTGGTTCGGGGTCCCCTCGGCCTTCTTGCCCTGGTTCGGGGCCCCCTCGGCCTTCTTGCCCTGGTTCGGGGCCCCCTCGGCCTTCTTGCCCTGGTTCTGGGCCCCCTCGGCCTTCTTGCCCTGGTTCTGGGCCCCCTCGGCCTTCCTGCCCTGGTTCTGGGCCCCCTCGGCCTTCCTG…	exonic	RRBP1		nonframeshift insertion	RRBP1:NM_001365613:exon3:c.1295_1296insAGAGGGGGCCCAGAACCAGGGCAAGAAGGCCGAGGGGGCCCAGAACCAGGACAAGAAGGCCGAGGGGGCCCAGAACCAGGGCAGGAAGGCCGAGGGGGCCCAGAACCAGGGCAGGAAGGCCGAGGGGGCCCAGAACCAGGGCAAGAAGGCCGAGGGGGCCCAGAACCAGGGCAAGAAGGCCGAGGGGGCCCCGAACCAGGGCAAGAAGGCCGAGGGGGCCCCGAACCAGGGCAAGAAGGCCGAGGGGACCCCGAACCAGGGCAAGAAGGCCGAGGGGACCCCGAACCAGGGCAAGAAGGCCGAGGGGACCCCGAACCAGGGCAAGAAGGCCGAGGGGGCCCAGAACCAGGGCAAGAAGGC…	20p12.1
chr21	42137641	42137722	GGTGGGTGCGGAGTGGGGTGGGAGGTGCAGGCTGACAGGAAGGTGGGTGTGGAGTGGGGTGGGAGGTGCAGGCTGACAGGAG	-	splicing	UMODL1				21q22.3
chr22	15690163	15690273	GCCACTGCTTCGCCTGGTGCAGGGGGAGCGGCAAGAGCAACGTGGGCACTTCTGGAGACCACGACGATTCTGCTATGAAGACACTCAGGAGCAAGATGGGCAAGTGGTGCT	-	exonic	POTEH		nonframeshift deletion	POTEH:NM_001136213:exon1:c.86_196del:p.A33_F69del	22q11.1
chr22	23931956	23969108	CATTTGTAAACTCTAATTACATATGTGAATGTTAATACCCTCAGTGAATTGTTATTGTTTGCAAAAATGCACTGGGCAGTAACATTTTGTGATAAATCCTACAATGCAAGATATAAGTAAAAGAAAATACTTATCATTGTGTTACACCATGTACATTATTCAGTATACTAACATGCTGTATGGGTTTGTAGCCTAGGAGCAGGTGGGCTACACAATATAGCCTAGGTGTGTAGTAGGCTATATCATCTAGGTCTGTGTAAGTACACTCTGTGATGTCTACACAACGACAAAAGTACCTAAAGATGCATTTCTCAGAATGCATCCCTGTCATTAAGCAATGCCTGACTGCACTGCTAACCACCTACACTGCCATCAAGTTGGGGAAAAGTCCTCCTGGAT…	-	exonic	DDT	DDTL	GSTT2	GSTT2B		startloss	GSTT2:NM_000854:exon1:c.-169_905del	GSTT2B:NM_001080843:exon1:c.-63_799del	DDTL:NM_001084393:exon1:c.1_284del:p.M1?	GSTT2:NM_001302670:exon1:c.-169_863del	DDT:NM_001355:exon1:c.1_285del:p.M1?	GSTT2B:NM_001363804:exon1:c.-74_768del	DDT:NM_001381852:exon1:c.-26_528del	22q11.23
chr22	37723895	37723895	-	CACGAGACAACCCCACAACATCCTGTGCCCAGCGGGACAATCCCAGAGCCTCCAGAACCTCCTCTCCCAATAGAGCCACACGAGACAACCCCAGAACATCCTGTGCCCAGCGGGACAATCCCAGAGCCTCCTCTCCCAATAGAGCTACACGAGACAACCCCACAACATCCTGTGCCCAGCGGGACAATCCCAGAGCCTCCAGAACCTCCTCTCCCAATAGAGCCACACGAGACAACCCCAGAACATCCTGCGCCCAGCGGGACAATCCCAGAGCCTCCTCTCCCAATAGAGCTG	exonic	TRIOBP		nonframeshift insertion	TRIOBP:NM_001039141:exon7:c.1339_1340insCACGAGACAACCCCACAACATCCTGTGCCCAGCGGGACAATCCCAGAGCCTCCAGAACCTCCTCTCCCAATAGAGCCACACGAGACAACCCCAGAACATCCTGTGCCCAGCGGGACAATCCCAGAGCCTCCTCTCCCAATAGAGCTACACGAGACAACCCCACAACATCCTGTGCCCAGCGGGACAATCCCAGAGCCTCCAGAACCTCCTCTCCCAATAGAGCCACACGAGACAACCCCAGAACATCCTGCGCCCAGCGGGACAATCCCAGAGCCTCCTCTCCCAATAGAGCTG:p.P492_S493insNRATRDNPTTSCAQRDNPRASRTSSPNRATRDNPRTSCAQRDNPRASSPN…	22q13.1
chr22	45328000	45328327	GGAGGCCTTTGGCCGGCGGCAGAACAAGCCCATGGAGTCCCTGGACTTGAAGGACAAGACCAAGGTATGGGCTGGGGGTGCGGGAGGCCTTTGGCCGGCGGCAGAACAAGCCCATGGAGTCCCTGGACTTGAAGGACAAGACCAAGGTATGGGCTGGGGGTGCGGGAGGTCTTTGGCCGGCGGCAGAACAAGCCCATGGAGTCCCTGGACTTGAAGGACAAGACCAAGGTATGGGCTGGGGGTGCGGGAGGTCTTTGGCCGGCGGCAGAACAAGCCCATGGAGTCCCTGGACTTGAAGGACAAGACCAAGGTATGGGCTGGGGGTGCG	-	exonic	FAM118A		frameshift deletion	FAM118A:NM_001349913:exon4:c.459_522del:p.E154Sfs*9	FAM118A:NM_001349914:exon4:c.462_525del:p.E155Sfs*9	FAM118A:NM_017911:exon4:c.459_522del:p.E154Sfs*9	FAM118A:NM_001104595:exon5:c.459_522del:p.E154Sfs*9	FAM118A:NM_001349916:exon6:c.501_564del:p.E168Sfs*9	22q13.31
chrX	6533758	6533758	-	GTTCTTCCATCTCGCTCTCCTGACTCAGTGGTTCCTCCACCTGGCTCTCCTGACTCAGTG	exonic	VCX3A		nonframeshift insertion	VCX3A:NM_016379:exon3:c.547_548insCACTGAGTCAGGAGAGCCAGGTGGAGGAACCACTGAGTCAGGAGAGCGAGATGGAAGAAC:p.E182_L183insPLSQESQVEEPLSQESEMEE	Xp22.31
chrX	8465971	8466030	TGGAGGAACCACTGAGTCAGGAGAGCGAGGTGGAAGAACCACTGAGTCAGGAGAGCCAGG	-	exonic	VCX3B		nonframeshift deletion	VCX3B:NM_001001888:exon3:c.329_388del:p.Q149_S168del	Xp22.31
chrX	101494029	101494029	-	GGGCTGAGGCTGGGGCTGGGGTTGGGGCTGGGGTTGGGGCTGGGGCTGGGGCTGAGGCTGAGGCTGGGGCTGAGGCTGGGGCTGGGGCTGGGGCTGAGGCTGGAGCTGGGACTGAGGCTGGGGCTGGGGCTGGGGCTGGGGCTGAGGCTGGGGCTGGGGCTGGGGCTGGGGCTGGGACTGAGGCTGGGGCTGGGGCTGAGGCTGGGGCTGGGACTGAGGCTGGGGCTGGGACTGAGGCTGGGGCTGGGGCTGAGGTTGGGGCTGGGACTGAGGCTGGGGCTAGGGCTGGGGCTGAGGCTGGGGCTAGGGCTGAGGCTGAGGTTGGGGCTGGGGCTGGGGCTGAGGCTGGGGCTGAGGCTCGGGCTGAGGCTGGGGCTGGGGCTGAGGCTGGGGCTGGGG…	exonic	ARMCX4		nonframeshift insertion	ARMCX4:NM_001256155:exon2:c.5440_5441insGGGCTGAGGCTGGGGCTGGGGTTGGGGCTGGGGTTGGGGCTGGGGCTGGGGCTGAGGCTGAGGCTGGGGCTGAGGCTGGGGCTGGGGCTGGGGCTGAGGCTGGAGCTGGGACTGAGGCTGGGGCTGGGGCTGGGGCTGGGGCTGAGGCTGGGGCTGGGGCTGGGGCTGGGGCTGGGACTGAGGCTGGGGCTGGGGCTGAGGCTGGGGCTGGGACTGAGGCTGGGGCTGGGACTGAGGCTGGGGCTGGGGCTGAGGTTGGGGCTGGGACTGAGGCTGGGGCTAGGGCTGGGGCTGAGGCTGGGGCTAGGGCTGAGGCTGAGGTTGGGGCTGGGGCTGGGGCTGAGGCTGGGGCTGAGGCT…	Xq22.1
chrX	104069787	104078618	GCAGAGATGAATTAGGCATGAAATTTTATTTGGCTGATTTTTCTCTTTTAACTTTCAGTATATTTTTTCTTTCTGATATTTCATTTTCTGTTCTTAGTAATTAAAGTCATCTCTGCCTATGTACACTGACAGAATAAAAGTGTAAAGCCACTGACCAGTGATTTTCAAGGGATGTTAATGCATAAAAGAAGACAATCATTTAACTCCAGCCTTTTCCTTTCCCTATAAATACAACTGCTATAACAAAGCCCTGGTACTGCCAGTTTTGCAGATAATAGATGGATTCAGGGACATAAATCTCAATCCTTGCTTATTTGGAAAAAAAAAATATATACCCCTGATTCAAAAAACAAGTAAAGCTAGTGACTAAAAGAGTAGCCCAACATTAAATACTTGAGA…	-	exonic	TMSB15B		startloss	TMSB15B:NM_001350212:exon1:c.1_138del:p.M1?	TMSB15B:NM_194324:exon1:c.1_138del:p.M1?	Xq22.2
chrX	120878833	120878833	0	T	exonic	CT47A1		synonymous SNV	CT47A1:NM_001080146:exon2:c.A834A:p.A278A	Xq24
chrX	135833175	135867703	AAAAAAAAAAAAAAGATTGTCGGAAATGGAAATCCTAGAAGGTTTTCATGAAGAAGCGAGTGAACAACTGTCAAATGCTGCTGAGAAGTTAATGGCAATGTCAGCCGAAACTGTTAACCTTGACAAGGACAGTTTCTCTGGAGGGGATGAGGCAGGAGCATGAGGAGGACGTGAGGACAGGCTTACTTACTCTTTTCTTTGGACATGGCAGAGCCTGCAATAAGGCTGTCTCCTGCTCCTTGTTTCCTTGCCAACAGGGCCATCCTCTGCCTTTTCTGATACGAAGGACTGTCACATTCCCTGGGACGTTTAAACACAGTTTCAGGATCTACAGCCACCTTCTCTGTTTTATCGGTCATTGTTTCCTGAAAAACATCAATGAATATATTCTATTCATGA…	-	exonic	CT45A2	CT45A5	CT45A6	CT45A7	CT45A8	CT45A9		startloss	CT45A5:NM_001007551:exon1:c.1_570del:p.M1?	CT45A6:NM_001017438:exon1:c.1_570del:p.M1?	CT45A5:NM_001172288:exon1:c.1_570del:p.M1?	CT45A8:NM_001291535:exon1:c.1_570del:p.K57fs*0	CT45A9:NM_001291540:exon1:c.1_570del:p.K57_*190del	CT45A7:NM_001291543:exon1:c.1_570del:p.M1?	CT45A9:NM_001321271:exon1:c.1_570del:p.K57_*190del	CT45A2:NM_152582:exon1:c.1_570del:p.K57fs*0	CT45A8:NM_001291535:exon3:c.170_765del:p.K57fs*0	CT45A9:NM_001291540:exon3:c.170_1123del:p.K57_*190del	CT45A9:NM_001321271:exon3:c.170_1123del:p.K57_*190del	CT45A2:NM_152582:exon3:c.170_1076del:p.K57fs*0	Xq26.3
chrX	154162853	154237107		-	exonic	OPN1MW	OPN1MW2	OPN1MW3		frameshift deletion	OPN1MW:NM_000513:exon1:c.-81_1177del	OPN1MW:NM_000513:exon1:c.-81_1177del	OPN1MW2:NM_001048181:exon1:c.-81_1177del	OPN1MW2:NM_001048181:exon1:c.-81_1177del	OPN1MW3:NM_001330067:exon1:c.-59_1155del	OPN1MW3:NM_001330067:exon1:c.-59_1155del	Xq28
chrY	23247632	23250003	GAGAGTATTACCTCCAACTCACCGGAGCTGCTTTCCCCCTTATAAGCAGTTCCTAAAGTGAATGAAAGCAGCTCTCCTTATGTGTCTGCCTACTTTATTCTTCGGTAAGTTTAGCAGTTTATCTAGCTATCCTTTATTTGAAATGATTGCCACATGCCTCCTCATATAAATGGCTGACTTCTGGATATATTCTGGTTCTGGAATGGGCAGATTTCTGACGTGGTTTAGTATATATATATAAACCCGGTGAGTTTCTGGCATGTAATTTCTCTGATCGTGGTTACATTGATATTTAAAGTAGGGTTTGACATAGTGTGTCACTTACTGTTGATAAATATCGTTTATTTTCTTCTTAGTTCATTTCATTGATGTGTTAGCTTAAAAGACATTTTCTTTGAC…	-	exonic	DAZ2	DAZ3	DAZ4		nonframeshift deletion	DAZ2:NM_001005785:exon13:c.931_1002del:p.N317_P340del	DAZ2:NM_020363:exon13:c.931_1002del:p.N341_P364del	DAZ3:NM_020364:exon13:c.931_1002del:p.V320_P343del	DAZ4:NM_020420:exon13:c.931_1002del:p.P319_S342del	Yq11.223
chrY	24882360	24884744	TTTTTTACTTTCTTGTTAACCCGATTATAAACTCCCATGGGAGCAACAGTGCCTTTTTTGCCCTGAGGTTTTTATTTGCTTAAGCAATGGCAGGTCCACTTAATGATAGACCATATCATCAAAGAAAGGTAGTATTCATGTGGCTTTTGAATTAGCATGCATCTGCGTAGATTCTGCCTCTGGCTTTACCAGCAACAGAAAATTTGTAGAACAGAGACAGAAATGCTTTGCTGTTAATTGCGCTTAAATAAGAATAGGAGTAAACGAGAGTATTACCTCCAAAGCACCAGAGCTGCTTTCCTCCTTATAACCAGTTCCTAAAGTGAATGAAAGCAGCTCTCCTTATGTGTCTGCCTACTTCATTCTTCGGTAAGTTTAACAGTTCATCTAGCTACCCTT…	-	exonic	DAZ2		nonframeshift deletion	DAZ2:NM_001005785:exon15:c.1075_1146del:p.S461_P484del	Yq11.23

## Sheet: Supplementary Table 3 Mapping S
Supplementary Table 3: Mapping statistics - Illumina. Illumina WGS short-read mapping differences against different references.
	T2T-CHM13	GRCh38	Diploid Graph	Diploid Assembly	Pangenome	Personalized Pangenome
Total aligned	862004919	861413551	862112488	862327445	862328382	862339482
Total perfect	635147495	612149402	728716798	728655190	709714670	714801772
Total gapless	838257866	830893089	855298814	855053012	853829109	853923967
Total paired	866657666	866657666	866657666	866657666	866657666	866657666
Total properly paired	862050912	861004674	861565556	861803878	862270872	861402280
Mean Alignment score	157.095	155.827	158.148	158.139	157.9	157.955
Mean Mapping quality	55.1222	55.3128	54.8949	6.93586	54.9401	55.021
Insertions (bps)	29678388	52344061	4286308	4518926	7922087	7227626
Deletions (bps)	40078544	56993367	8047274	8043489	14533933	13610503
Substitutions (bps)	465507859	572858497	333857817	333633264	370247477	363144406
Softclips (bps)	128930448221	128283788651	129169354273	129194868049	129153679165	129171330878

## Sheet: Supplementary Table 4 Mapping S
Supplementary Table 4: Mapping statistics - HiFi. PacBio WGS long-read mapping differences against different references.
	T2T-CHM13	GRCh38	Diploid Graph	Diploid Assembly	Pangenome	Personalized Pangenome
Total Aligned	9905796	9812822	9906770	9906786	9850386	9906211
Total Perfect	10114	6854	161117	148156	69343	88451
Total Gapless	36558	27313	169150	154440	127567	121348
Mean Alignment Score	18025.3	17768.3	18421.8	18420.8	18202.7	18191.4
Mean Mapping Quality	55.781	56.0245	56.1392	5.98726	56.5317	55.86
Insertions (bps)	681870699	827481859	218930470	218799457	459384772	489739111
Deletions (bps)	1161438988	1088553666	224652682	218534572	634588235	984564826
Substitutions (bps)	325297770	587973814	22340828	22068042	187005967	166117261
Softclips (bps)	183850929372	180536158768	184949606265	184944615066	183124130315	184339869193
